# Supplementary material for: 6-Bromo-3,3-dichloro-1-methyl-1H-2,1-benzothia­zin-4(3H)-one 2,2-dioxide
Source: Acta Crystallogr Sect E Struct Rep Online. 2009 May 29;65(Pt 6):o1413. doi: 10.1107/S1600536809019291 (PMC2969529; doi:10.1107/S1600536809019291)
Supplement: Supplementary file 1 [file e-65-o1413-sup1.cif]

##############################################################################
###                                                                        ###
###        Electronic paper (Acta Crystallographica Section E)             ###
###                                                                        ###
##############################################################################
#                                                                            #
# This CIF contains the data in a paper accepted for publication in Acta     #
# Crystallographica Section E. It conforms to the requirements of Notes      #
# for Authors for Section E, and has been peer reviewed under the auspices   #
# of the IUCr Commission on Journals.                                        #
#                                                                            #
# Full details of the Crystallographic Information File format               #
# are given in the paper "The Crystallographic Information File (CIF):       #
# a New Standard Archive File for Crystallography" by S. R. Hall, F. H.      #
# Allen and I. D. Brown [Acta Cryst. (1991), A47, 655-685].                  #
#                                                                            #
# The current version of the core CIF dictionary is obtainable from          #
# ftp://ftp.iucr.org/pub/cif_core.dic. The current version number is 2.4.    #
#                                                                            #
# Software is freely available for graphical display of the structure(s) in  #
# this CIF.  For information consult the CIF home page http://www.iucr.org/  #
# cif/home.html                                                              #
#                                                                            #
# This file may be used for bona fide research purposes within the           #
# scientific community so long as proper attribution is given to the journal # 
# article from which it was obtained.                                        #
#                                                                            #
##############################################################################
                                             
data_global
_audit_creation_method     ?
_journal_date_recd_electronic     2009-05-18
_journal_date_accepted     2009-05-21
_journal_name_full     'Acta Crystallographica, Section E'
_journal_year     2009
_journal_volume     65
_journal_issue      6
_journal_page_first     o1413
_journal_page_last     o1413
_journal_paper_category     QO
_journal_coeditor_code     NG2585
_publ_contact_author
;
Muhammad Nawaz Tahir
University of Sargodha
Department of Physics
Sargodha
Pakistan
;
_publ_contact_author_email     'dmntahir_uos@yahoo.com'
_publ_contact_author_fax     '0092 48 32 22 121'
_publ_contact_author_phone     '0092 48 92 30 914'
_publ_section_title
;
6-Bromo-3,3-dichloro-1-methyl-1<i>H</i>-2,1-benzothiazin-4(3<i>H</i>)-one
2,2-dioxide
;
loop_
    _publ_author_name
    _publ_author_address
    'Shafiq, Muhammad'
;
Government College University
Department of Chemistry
Lahore
Pakistan
;
    'Tahir, M. Nawaz'
;
University of Sargodha
Department of Physics
Sargodha
Pakistan
;
    'Khan, Islam Ullah'
;
Government College University
Department of Chemistry
Lahore
Pakistan
;
    'Arshad, Muhammad Nadeem'
;
Government College University
Department of Chemistry
Lahore
Pakistan
;
    'Haider, Zeeshan'
;
Government College University
Department of Chemistry
Lahore
Pakistan
;
data_I
_audit_creation_method     SHELXL-97
_chemical_name_systematic
;
6-Bromo-3,3-dichloro-1-methyl-1<i>H</i>-2,1-benzothiazin-4(3<i>H</i>)-one
2,2-dioxide
;
_chemical_name_common     ?
_chemical_formula_moiety     'C9 H6 Br Cl2 N O3 S'
_chemical_formula_sum     'C9 H6 Br Cl2 N O3 S'
_chemical_formula_iupac     'C9 H6 Br Cl2 N O3 S'
_chemical_formula_weight     359.02
_symmetry_cell_setting     monoclinic
_symmetry_space_group_name_H-M     'P 21/n'
_symmetry_space_group_name_Hall     '-P 2yn'
loop_
    _symmetry_equiv_pos_site_id
    _symmetry_equiv_pos_as_xyz
    1 x,y,z
    2 1/2-x,1/2+y,1/2-z
    3 -x,-y,-z
    4 1/2+x,1/2-y,1/2+z
_cell_length_a     7.0285(9)
_cell_length_b     14.865(2)
_cell_length_c     11.9739(18)
_cell_angle_alpha     90
_cell_angle_beta     92.418(5)
_cell_angle_gamma     90
_cell_volume     1249.9(3)
_cell_formula_units_Z     4
_cell_measurement_reflns_used     2317
_cell_measurement_theta_min     2.74
_cell_measurement_theta_max     25.49
_cell_measurement_temperature     296(2)
_exptl_crystal_description     needle
_exptl_crystal_colour     yellow
_exptl_crystal_size_max     0.26
_exptl_crystal_size_mid     0.14
_exptl_crystal_size_min     0.12
_exptl_crystal_density_diffrn     1.908
_exptl_crystal_density_meas     ?
_exptl_crystal_density_method     'not measured'
_exptl_crystal_F_000     704
_exptl_absorpt_coefficient_mu     3.876
_exptl_absorpt_correction_type     multi-scan
_exptl_absorpt_process_details     '(SADABS; Bruker, 2005)'
_exptl_absorpt_correction_T_min     0.529
_exptl_absorpt_correction_T_max     0.626
_exptl_special_details
;
;
_diffrn_ambient_temperature     296(2)
_diffrn_radiation_type     MoK\a
_diffrn_radiation_wavelength     0.71073
_diffrn_radiation_source     'fine-focus sealed tube'
_diffrn_radiation_monochromator     graphite
_diffrn_measurement_device_type     'Bruker Kappa-APEXII CCD'
_diffrn_measurement_method     \w
_diffrn_detector_area_resol_mean     7.80
_diffrn_reflns_number     11409
_diffrn_reflns_av_R_equivalents     0.0478
_diffrn_reflns_av_sigmaI/netI     0.0616
_diffrn_reflns_theta_min     2.74
_diffrn_reflns_theta_max     25.49
_diffrn_reflns_theta_full     25.49
_diffrn_measured_fraction_theta_max     0.995
_diffrn_measured_fraction_theta_full     0.995
_diffrn_reflns_limit_h_min     -8
_diffrn_reflns_limit_h_max     8
_diffrn_reflns_limit_k_min     -17
_diffrn_reflns_limit_k_max     18
_diffrn_reflns_limit_l_min     -14
_diffrn_reflns_limit_l_max     14
_diffrn_standards_number     0
_diffrn_standards_interval_count     ?
_diffrn_standards_interval_time     ?
_diffrn_standards_decay_%     ?
_refine_special_details
;
Refinement of <i>F</i>^2^ against ALL reflections. The weighted <i>R</i>-factor
<i>wR</i> and goodness of fit <i>S</i> are based on <i>F</i>^2^, conventional
<i>R</i>-factors <i>R</i> are based on <i>F</i>, with <i>F</i> set to zero for
negative <i>F</i>^2^. The threshold expression of <i>F</i>^2^ >
\s(<i>F</i>^2^) is used only for calculating <i>R</i>-factors(gt) <i>etc</i>.
and is not relevant to the choice of reflections for refinement.
<i>R</i>-factors based on <i>F</i>^2^ are statistically about twice as large
as those based on <i>F</i>, and <i>R</i>- factors based on ALL data will be
even larger.
;
_reflns_number_total     2317
_reflns_number_gt     1595
_reflns_threshold_expression     I>2\s(I)
_refine_ls_structure_factor_coef     Fsqd
_refine_ls_matrix_type     full
_refine_ls_R_factor_all     0.1147
_refine_ls_R_factor_gt     0.0820
_refine_ls_wR_factor_gt     0.2240
_refine_ls_wR_factor_ref     0.2494
_refine_ls_goodness_of_fit_ref     1.091
_refine_ls_restrained_S_all     1.091
_refine_ls_number_reflns     2317
_refine_ls_number_parameters     155
_refine_ls_number_restraints     0
_refine_ls_hydrogen_treatment     constr
_refine_ls_weighting_scheme     calc
_refine_ls_weighting_details
         'calc w=1/[\s^2^(Fo^2^)+(0.1412P)^2^+3.7083P] where P=(Fo^2^+2Fc^2^)/3'
_atom_sites_solution_hydrogens     geom
_atom_sites_solution_primary     direct
_atom_sites_solution_secondary     difmap
_refine_ls_shift/su_max     ?
_refine_ls_shift/su_max_lt     0.000
_refine_ls_shift/su_mean     <0.000
_refine_diff_density_max     2.069
_refine_diff_density_min     -0.455
_refine_ls_extinction_method     none
_refine_ls_extinction_coef     ?
loop_
    _atom_type_symbol
    _atom_type_description
    _atom_type_scat_dispersion_real
    _atom_type_scat_dispersion_imag
    _atom_type_scat_source
    'C' 'C' 0.0033 0.0016
                         'International Tables Vol C Tables 4.2.6.8 and 6.1.1.4'
    'H' 'H' 0.0000 0.0000
                         'International Tables Vol C Tables 4.2.6.8 and 6.1.1.4'
    'N' 'N' 0.0061 0.0033
                         'International Tables Vol C Tables 4.2.6.8 and 6.1.1.4'
    'O' 'O' 0.0106 0.0060
                         'International Tables Vol C Tables 4.2.6.8 and 6.1.1.4'
    'S' 'S' 0.1246 0.1234
                         'International Tables Vol C Tables 4.2.6.8 and 6.1.1.4'
    'Cl' 'Cl' 0.1484 0.1585
                         'International Tables Vol C Tables 4.2.6.8 and 6.1.1.4'
    'Br' 'Br' -0.2901 2.4595
                         'International Tables Vol C Tables 4.2.6.8 and 6.1.1.4'
_computing_data_collection     'APEX2 (Bruker, 2007)'
_computing_cell_refinement     'SAINT (Bruker, 2007)'
_computing_data_reduction     'SAINT (Bruker, 2007)'
_computing_structure_solution     'SHELXS97 (Sheldrick, 2008)'
_computing_structure_refinement     'SHELXL97 (Sheldrick, 2008)'
_computing_molecular_graphics
                  'ORTEP-3 for Windows (Farrugia, 1997) and PLATON (Spek, 2009)'
_computing_publication_material
                                'WinGX (Farrugia, 1999) and PLATON (Spek, 2009)'
loop_
    _atom_site_type_symbol
    _atom_site_label
    _atom_site_fract_x
    _atom_site_fract_y
    _atom_site_fract_z
    _atom_site_U_iso_or_equiv
    _atom_site_thermal_displace_type
    _atom_site_calc_flag
    _atom_site_refinement_flags
    _atom_site_occupancy
    Br Br1 0.74792(15) 0.56286(7) 0.70311(9) 0.0672(4) Uani . . 1.000
    Cl Cl1 0.7616(5) 0.06220(15) 0.4704(3) 0.0880(13) Uani . . 1.000
    Cl Cl2 0.4591(4) 0.1801(2) 0.3853(3) 0.0812(11) Uani . . 1.000
    S S1 0.8566(4) 0.20955(15) 0.3260(2) 0.0605(9) Uani . . 1.000
    O O1 1.0377(10) 0.2088(5) 0.3836(7) 0.073(3) Uani . . 1.000
    O O2 0.8231(13) 0.1591(5) 0.2266(7) 0.092(3) Uani . . 1.000
    O O3 0.7221(14) 0.2086(5) 0.6253(6) 0.086(3) Uani . . 1.000
    N N1 0.7709(10) 0.3103(5) 0.3049(5) 0.047(3) Uani . . 1.000
    C C1 0.7428(11) 0.3339(5) 0.5055(7) 0.041(2) Uani . . 1.000
    C C2 0.7384(11) 0.3928(6) 0.5972(7) 0.046(3) Uani . . 1.000
    C C3 0.7472(11) 0.4837(5) 0.5800(7) 0.045(3) Uani . . 1.000
    C C4 0.7598(12) 0.5177(5) 0.4732(8) 0.050(3) Uani . . 1.000
    C C5 0.7673(12) 0.4611(5) 0.3832(7) 0.046(3) Uani . . 1.000
    C C6 0.7602(10) 0.3681(5) 0.3979(6) 0.037(2) Uani . . 1.000
    C C7 0.7331(16) 0.3430(8) 0.1909(7) 0.069(4) Uani . . 1.000
    C C8 0.7023(14) 0.1722(5) 0.4321(8) 0.055(3) Uani . . 1.000
    C C9 0.7248(12) 0.2370(6) 0.5326(7) 0.048(3) Uani . . 1.000
    H H2 0.72951 0.37007 0.66913 0.0547 Uiso . . 1.000
    H H4 0.76319 0.57957 0.46234 0.0596 Uiso . . 1.000
    H H5 0.77715 0.48484 0.31182 0.0551 Uiso . . 1.000
    H H7A 0.83703 0.38008 0.16917 0.1043 Uiso . . 1.000
    H H7B 0.71969 0.29273 0.14086 0.1043 Uiso . . 1.000
    H H7C 0.61767 0.37762 0.18786 0.1043 Uiso . . 1.000
loop_
    _atom_site_aniso_label
    _atom_site_aniso_U_11
    _atom_site_aniso_U_22
    _atom_site_aniso_U_33
    _atom_site_aniso_U_12
    _atom_site_aniso_U_13
    _atom_site_aniso_U_23
    Br1 0.0732(8) 0.0623(7) 0.0664(7) -0.0014(4) 0.0073(5) -0.0331(5)
    Cl1 0.140(3) 0.0300(12) 0.094(2) 0.0046(13) 0.006(2) 0.0024(12)
    Cl2 0.0585(16) 0.098(2) 0.086(2) -0.0217(14) -0.0094(14) -0.0057(16)
    S1 0.0730(18) 0.0455(13) 0.0641(15) 0.0053(11) 0.0174(13) -0.0116(11)
    O1 0.047(4) 0.076(5) 0.096(5) 0.017(3) 0.005(4) -0.008(4)
    O2 0.136(7) 0.063(5) 0.078(5) -0.002(5) 0.028(5) -0.035(4)
    O3 0.164(8) 0.048(4) 0.046(4) 0.001(4) 0.006(4) 0.012(3)
    N1 0.075(5) 0.036(4) 0.031(4) 0.003(3) 0.005(3) -0.002(3)
    C1 0.045(4) 0.034(4) 0.043(4) 0.000(3) 0.002(3) -0.001(3)
    C2 0.056(5) 0.048(5) 0.033(4) -0.002(4) 0.001(4) -0.001(4)
    C3 0.051(5) 0.034(4) 0.049(5) 0.000(3) -0.003(4) -0.014(4)
    C4 0.057(5) 0.031(4) 0.061(6) 0.003(4) 0.008(4) 0.003(4)
    C5 0.068(6) 0.034(4) 0.037(4) 0.001(4) 0.005(4) 0.001(3)
    C6 0.041(4) 0.042(4) 0.029(4) 0.003(3) 0.002(3) -0.001(3)
    C7 0.102(8) 0.073(7) 0.033(5) 0.014(6) 0.002(5) -0.001(4)
    C8 0.082(7) 0.028(4) 0.054(5) -0.006(4) 0.002(5) -0.001(4)
    C9 0.059(5) 0.041(4) 0.044(5) 0.000(4) -0.001(4) 0.003(4)
_geom_special_details
;
 Bond distances, angles etc. have been calculated using the
 rounded fractional coordinates. All su's are estimated
 from the variances of the (full) variance-covariance matrix.
 The cell esds are taken into account in the estimation of
 distances, angles and torsion angles
;
loop_
    _geom_bond_atom_site_label_1
    _geom_bond_atom_site_label_2
    _geom_bond_site_symmetry_1
    _geom_bond_site_symmetry_2
    _geom_bond_distance
    _geom_bond_publ_flag
    Br1 C3 . . 1.886(8) no
    Cl1 C8 . . 1.744(8) no
    Cl2 C8 . . 1.780(10) no
    S1 O1 . . 1.422(8) no
    S1 O2 . . 1.418(8) no
    S1 N1 . . 1.630(8) no
    S1 C8 . . 1.793(10) no
    O3 C9 . . 1.189(11) no
    N1 C6 . . 1.411(10) no
    N1 C7 . . 1.463(11) no
    C1 C2 . . 1.406(12) no
    C1 C6 . . 1.395(11) no
    C1 C9 . . 1.483(12) no
    C2 C3 . . 1.369(12) no
    C3 C4 . . 1.381(12) no
    C4 C5 . . 1.370(12) no
    C5 C6 . . 1.395(11) no
    C8 C9 . . 1.544(12) no
    C2 H2 . . 0.9300 no
    C4 H4 . . 0.9300 no
    C5 H5 . . 0.9300 no
    C7 H7A . . 0.9600 no
    C7 H7B . . 0.9600 no
    C7 H7C . . 0.9600 no
loop_
    _geom_contact_atom_site_label_1
    _geom_contact_atom_site_label_2
    _geom_contact_distance
    _geom_contact_site_symmetry_1
    _geom_contact_site_symmetry_2
    _geom_contact_publ_flag
    Br1 O3 2.987(7) . 2_656 no
    Br1 C5 3.741(9) . 3_666 no
    Br1 C5 3.620(9) . 3_766 no
    Br1 H7C 3.0600 . 3_666 no
    Cl1 O1 3.125(8) . . no
    Cl1 O2 3.300(9) . . no
    Cl1 O3 2.880(8) . . no
    Cl2 O1 2.992(8) . 1_455 no
    Cl2 O2 3.266(9) . . no
    Cl2 O3 3.377(9) . . no
    Cl2 N1 3.107(8) . . no
    Cl2 C6 3.505(8) . . no
    Cl2 H2 3.0800 . 4_454 no
    O1 Cl1 3.125(8) . . no
    O1 Cl2 2.992(8) . 1_655 no
    O1 C1 3.184(11) . . no
    O2 Cl1 3.300(9) . . no
    O2 Cl2 3.266(9) . . no
    O2 C4 3.219(12) . 2_645 no
    O2 C5 3.275(11) . 2_645 no
    O3 Cl2 3.377(9) . . no
    O3 Cl1 2.880(8) . . no
    O3 Br1 2.987(7) . 2_646 no
    O2 H7B 2.3400 . . no
    O2 H5 2.7200 . 2_645 no
    O2 H4 2.6000 . 2_645 no
    O3 H2 2.4600 . . no
    N1 Cl2 3.107(8) . . no
    C1 O1 3.184(11) . . no
    C3 C4 3.593(12) . 3_666 no
    C3 C4 3.550(12) . 3_766 no
    C3 C5 3.519(11) . 3_766 no
    C4 O2 3.219(12) . 2_655 no
    C4 C3 3.593(12) . 3_666 no
    C4 C3 3.550(12) . 3_766 no
    C4 C4 3.451(12) . 3_766 no
    C5 Br1 3.741(9) . 3_666 no
    C5 Br1 3.620(9) . 3_766 no
    C5 O2 3.275(11) . 2_655 no
    C5 C3 3.519(11) . 3_766 no
    C6 Cl2 3.505(8) . . no
    C5 H7C 2.8100 . . no
    C5 H7A 2.8900 . . no
    C7 H5 2.5700 . . no
    H2 O3 2.4600 . . no
    H2 Cl2 3.0800 . 4_555 no
    H4 O2 2.6000 . 2_655 no
    H5 C7 2.5700 . . no
    H5 H7A 2.3600 . . no
    H5 H7C 2.4200 . . no
    H5 O2 2.7200 . 2_655 no
    H7A C5 2.8900 . . no
    H7A H5 2.3600 . . no
    H7B O2 2.3400 . . no
    H7C C5 2.8100 . . no
    H7C H5 2.4200 . . no
    H7C Br1 3.0600 . 3_666 no
loop_
    _geom_angle_atom_site_label_1
    _geom_angle_atom_site_label_2
    _geom_angle_atom_site_label_3
    _geom_angle_site_symmetry_1
    _geom_angle_site_symmetry_2
    _geom_angle_site_symmetry_3
    _geom_angle
    _geom_angle_publ_flag
    O1 S1 O2 . . . 121.1(5) no
    O1 S1 N1 . . . 113.6(4) no
    O1 S1 C8 . . . 102.1(5) no
    O2 S1 N1 . . . 108.0(4) no
    O2 S1 C8 . . . 110.3(5) no
    N1 S1 C8 . . . 99.4(4) no
    S1 N1 C6 . . . 118.0(5) no
    S1 N1 C7 . . . 120.1(6) no
    C6 N1 C7 . . . 121.4(7) no
    C2 C1 C6 . . . 120.0(7) no
    C2 C1 C9 . . . 115.4(7) no
    C6 C1 C9 . . . 124.6(7) no
    C1 C2 C3 . . . 119.7(8) no
    Br1 C3 C2 . . . 119.8(6) no
    Br1 C3 C4 . . . 119.8(6) no
    C2 C3 C4 . . . 120.4(8) no
    C3 C4 C5 . . . 120.6(7) no
    C4 C5 C6 . . . 120.4(7) no
    N1 C6 C1 . . . 121.1(7) no
    N1 C6 C5 . . . 120.0(7) no
    C1 C6 C5 . . . 118.9(7) no
    Cl1 C8 Cl2 . . . 111.1(5) no
    Cl1 C8 S1 . . . 109.4(5) no
    Cl1 C8 C9 . . . 111.4(6) no
    Cl2 C8 S1 . . . 111.0(5) no
    Cl2 C8 C9 . . . 105.6(6) no
    S1 C8 C9 . . . 108.3(6) no
    O3 C9 C1 . . . 123.7(8) no
    O3 C9 C8 . . . 120.1(8) no
    C1 C9 C8 . . . 116.2(7) no
    C1 C2 H2 . . . 120.00 no
    C3 C2 H2 . . . 120.00 no
    C3 C4 H4 . . . 120.00 no
    C5 C4 H4 . . . 120.00 no
    C4 C5 H5 . . . 120.00 no
    C6 C5 H5 . . . 120.00 no
    N1 C7 H7A . . . 109.00 no
    N1 C7 H7B . . . 109.00 no
    N1 C7 H7C . . . 109.00 no
    H7A C7 H7B . . . 109.00 no
    H7A C7 H7C . . . 109.00 no
    H7B C7 H7C . . . 109.00 no
loop_
    _geom_torsion_atom_site_label_1
    _geom_torsion_atom_site_label_2
    _geom_torsion_atom_site_label_3
    _geom_torsion_atom_site_label_4
    _geom_torsion_site_symmetry_1
    _geom_torsion_site_symmetry_2
    _geom_torsion_site_symmetry_3
    _geom_torsion_site_symmetry_4
    _geom_torsion
    _geom_torsion_publ_flag
    O1 S1 N1 C6 . . . . -52.8(7) no
    O1 S1 N1 C7 . . . . 118.5(8) no
    O2 S1 N1 C6 . . . . 169.9(6) no
    O2 S1 N1 C7 . . . . -18.7(9) no
    C8 S1 N1 C6 . . . . 54.9(7) no
    C8 S1 N1 C7 . . . . -133.8(7) no
    O1 S1 C8 Cl1 . . . . -64.1(6) no
    O1 S1 C8 Cl2 . . . . 173.0(5) no
    O1 S1 C8 C9 . . . . 57.5(7) no
    O2 S1 C8 Cl1 . . . . 65.9(6) no
    O2 S1 C8 Cl2 . . . . -57.0(6) no
    O2 S1 C8 C9 . . . . -172.5(6) no
    N1 S1 C8 Cl1 . . . . 179.2(5) no
    N1 S1 C8 Cl2 . . . . 56.3(5) no
    N1 S1 C8 C9 . . . . -59.3(6) no
    S1 N1 C6 C1 . . . . -27.0(10) no
    S1 N1 C6 C5 . . . . 152.9(6) no
    C7 N1 C6 C1 . . . . 161.8(8) no
    C7 N1 C6 C5 . . . . -18.3(11) no
    C6 C1 C2 C3 . . . . 1.4(12) no
    C9 C1 C2 C3 . . . . -177.7(7) no
    C2 C1 C6 N1 . . . . 178.0(7) no
    C2 C1 C6 C5 . . . . -1.9(11) no
    C9 C1 C6 N1 . . . . -3.0(12) no
    C9 C1 C6 C5 . . . . 177.1(8) no
    C2 C1 C9 O3 . . . . -5.9(13) no
    C2 C1 C9 C8 . . . . 172.1(7) no
    C6 C1 C9 O3 . . . . 175.1(9) no
    C6 C1 C9 C8 . . . . -6.9(12) no
    C1 C2 C3 Br1 . . . . -178.4(6) no
    C1 C2 C3 C4 . . . . 0.2(12) no
    Br1 C3 C4 C5 . . . . 177.3(6) no
    C2 C3 C4 C5 . . . . -1.2(12) no
    C3 C4 C5 C6 . . . . 0.7(13) no
    C4 C5 C6 N1 . . . . -179.1(7) no
    C4 C5 C6 C1 . . . . 0.8(12) no
    Cl1 C8 C9 O3 . . . . -21.8(12) no
    Cl1 C8 C9 C1 . . . . 160.1(6) no
    Cl2 C8 C9 O3 . . . . 98.9(9) no
    Cl2 C8 C9 C1 . . . . -79.2(8) no
    S1 C8 C9 O3 . . . . -142.1(8) no
    S1 C8 C9 C1 . . . . 39.8(9) no
loop_
    _geom_hbond_atom_site_label_D
    _geom_hbond_atom_site_label_H
    _geom_hbond_atom_site_label_A
    _geom_hbond_site_symmetry_A
    _geom_hbond_distance_DH
    _geom_hbond_distance_HA
    _geom_hbond_distance_DA
    _geom_hbond_angle_DHA
    _geom_hbond_publ_flag
    C7 H7B O2 . 0.9600 2.3400 2.834(14) 112.00 y
