# Supplementary material for: 6-Bromo-3,3-dichloro-1-methyl-1H-2,1-benzothia­zin-4(3H)-one 2,2-dioxide
Source: Acta Crystallogr Sect E Struct Rep Online. 2009 May 29;65(Pt 6):o1413. doi: 10.1107/S1600536809019291 (PMC2969529; doi:10.1107/S1600536809019291)
Supplement: Supplementary file 2 [file e-65-o1413-Isup2.hkl]

#
# h,k,l, Fc-squared, Fo-squared, sigma(Fo-squared) and status flag
#
data_I
_shelx_title ' HS50NEW_0m in P2(1)/n'
_shelx_refln_list_code          4
_shelx_F_calc_maximum      283.99
_exptl_crystal_F_000       704.00
_reflns_d_resolution_high  0.8256
 
loop_
 _symmetry_equiv_pos_as_xyz
 'x, y, z'
 '-x+1/2, y+1/2, -z+1/2'
 '-x, -y, -z'
 'x-1/2, -y-1/2, z-1/2'
 
_cell_length_a     7.0285
_cell_length_b    14.8649
_cell_length_c    11.9739
_cell_angle_alpha  90.000
_cell_angle_beta   92.418
_cell_angle_gamma  90.000
 
_shelx_F_squared_multiplier     1.000
 
loop_
 _refln_index_h
 _refln_index_k
 _refln_index_l
 _refln_F_squared_calc
 _refln_F_squared_meas
 _refln_F_squared_sigma
 _refln_observed_status
   2   0   0    80651.55    73660.60   2404.84 o
   4   0   0    19078.08    18854.13    625.99 o
   6   0   0     2033.78     2142.43     96.97 o
   1   1   0       12.61        8.42      1.67 o
   2   1   0     2535.58     1740.22     24.20 o
   3   1   0      396.55      382.86     10.52 o
   4   1   0       17.52       35.65      8.19 o
   5   1   0        3.26       12.21      8.26 o
   6   1   0       12.96       65.47     15.26 o
   7   1   0        5.67       91.86     22.95 o
   8   1   0       43.74      101.62     51.58 o
   0   2   0      531.77      774.75     60.39 o
   1   2   0     6180.61     5583.06     53.95 o
   2   2   0    12200.96    11207.92    116.83 o
   3   2   0     2851.30     2285.74     34.21 o
   4   2   0     2929.07     2927.69     49.08 o
   5   2   0      129.39      114.64     11.73 o
   6   2   0      864.38     1174.03     29.12 o
   7   2   0      129.17      181.83     24.88 o
   8   2   0      101.49      130.43     50.70 o
   1   3   0       41.80       51.18      2.81 o
   2   3   0      101.05       57.90      2.96 o
   3   3   0     1101.32      870.76     13.07 o
   4   3   0       41.05       32.10      6.42 o
   5   3   0       49.04       59.86     11.47 o
   6   3   0      145.26      176.00     17.70 o
   7   3   0       50.20       80.36     18.91 o
   8   3   0       13.50       50.08     20.92 o
   0   4   0      349.28      543.40     11.82 o
   1   4   0    12651.55    12394.76    119.78 o
   2   4   0       11.18        7.84      3.13 o
   3   4   0     5294.44     4925.67     62.23 o
   4   4   0       68.52       63.34      5.98 o
   5   4   0     6367.86     6283.40     85.23 o
   6   4   0        0.23       -6.54     22.35 o
   7   4   0       81.70      109.55     20.06 o
   8   4   0        0.23        7.21     21.46 o
   1   5   0        3.45       -3.50      3.50 o
   2   5   0       10.44        3.22      3.93 o
   3   5   0      143.35      110.25      5.02 o
   4   5   0      219.78      245.41      8.54 o
   5   5   0      123.71      121.49      8.31 o
   6   5   0       53.85       16.63     13.37 o
   7   5   0      149.92      206.55     22.81 o
   8   5   0       12.23       10.23     22.56 o
   0   6   0       41.98      139.68      8.24 o
   1   6   0    15677.59    17322.42    181.59 o
   2   6   0     2503.87     2155.35     25.57 o
   3   6   0     5200.01     4850.84     55.86 o
   4   6   0      155.42      164.80      8.66 o
   5   6   0       45.79       51.97      8.68 o
   6   6   0      180.15      319.82     16.98 o
   7   6   0      300.47      359.25     20.72 o
   8   6   0       13.87       63.57     24.03 o
   1   7   0      647.33      555.05     12.10 o
   2   7   0      462.78      417.18      9.30 o
   3   7   0       57.27       52.31      6.75 o
   4   7   0       43.07       42.71      7.14 o
   5   7   0        7.77       -1.64     11.29 o
   6   7   0       74.22       97.84     13.67 o
   7   7   0       33.66       37.86     19.33 o
   0   8   0    19149.14    24416.27    425.31 o
   1   8   0     1203.51     1354.69     20.86 o
   2   8   0     3809.01     3431.00     41.43 o
   3   8   0      109.02      111.67      7.54 o
   4   8   0     1788.77     1554.88     24.04 o
   5   8   0        1.52       -7.30     12.60 o
   6   8   0      142.22      171.62     15.70 o
   7   8   0       13.24       71.85     15.59 o
   1   9   0      591.48      554.09     14.64 o
   2   9   0      317.19      292.29      9.69 o
   3   9   0       61.91       59.06      8.19 o
   4   9   0        0.50       -5.18     10.78 o
   5   9   0        2.98        7.86     13.40 o
   6   9   0        3.40        5.92     14.72 o
   7   9   0       22.62       28.23     18.41 o
   0  10   0      627.92      648.35     23.43 o
   1  10   0     1886.18     2038.25     31.11 o
   2  10   0     2136.74     1893.80     29.77 o
   3  10   0     1895.51     1726.42     26.67 o
   4  10   0      964.67      935.14     24.45 o
   5  10   0      280.15      304.58     18.25 o
   6  10   0      151.07      138.61     19.62 o
   7  10   0       81.95       86.72     21.60 o
   1  11   0      283.02      260.19     14.04 o
   2  11   0       73.28       73.19     10.27 o
   3  11   0        5.58        2.38     10.03 o
   4  11   0       13.88       11.81     13.87 o
   5  11   0        1.73        6.03     17.65 o
   6  11   0       38.46       22.89     19.24 o
   0  12   0      133.38      187.55     17.68 o
   1  12   0     4465.88     4765.52     64.78 o
   2  12   0        2.05       -5.80     12.19 o
   3  12   0     1399.72     1174.94     31.02 o
   4  12   0      116.99      118.33     19.56 o
   5  12   0      614.88      609.03     27.81 o
   6  12   0        2.28       58.43     21.39 o
   1  13   0       26.47       40.73     13.26 o
   2  13   0      172.59      127.67     14.76 o
   3  13   0       14.94       -1.51     14.84 o
   4  13   0      204.20      212.63     22.10 o
   5  13   0        1.75       15.41     20.53 o
   0  14   0      913.07     1233.27     87.76 o
   1  14   0      526.63      533.16     28.47 o
   2  14   0      488.84      530.21     21.21 o
   3  14   0      247.00      213.29     30.85 o
   4  14   0        6.75       14.35     20.58 o
   5  14   0       21.65       24.38     22.04 o
   1  15   0       55.94       36.36     20.94 o
   2  15   0       22.37       -3.85     22.91 o
   3  15   0       24.00        1.23     23.16 o
   4  15   0       22.75        3.93     30.85 o
   0  16   0      469.89      511.75     42.87 o
   1  16   0       43.04       91.39     23.18 o
   2  16   0      411.40      373.44     54.42 o
   3  16   0        1.05      -18.60     31.73 o
   1  17   0       50.57       21.39     28.16 o
   2  17   0        0.02      -10.44     29.32 o
   0  18   0      279.46      263.44     59.02 o
  -7   0   1      155.02      270.29     49.67 o
  -5   0   1     4973.79     4951.60    179.73 o
  -3   0   1      656.36      742.20     39.64 o
  -1   0   1      944.77      740.94     14.76 o
   1   0   1       88.46      100.92     13.24 o
   3   0   1     2974.70     2630.94     48.17 o
   5   0   1     3168.92     3100.95     58.40 o
  -8   1   1       14.69       49.26     35.74 o
  -7   1   1      315.51      331.76     36.92 o
  -6   1   1      211.92      195.20     29.64 o
  -5   1   1      152.96      153.48     24.94 o
  -4   1   1      392.54      401.16     65.99 o
  -3   1   1      202.91      115.61      9.73 o
  -2   1   1     6007.46     5353.71     83.05 o
  -1   1   1     5306.22     5782.63     63.03 o
   1   1   1    14940.25    13201.62    126.44 o
   2   1   1     2218.37     2316.86     26.58 o
   3   1   1    11366.69     9914.15    139.96 o
   4   1   1      986.08      935.05     17.75 o
   5   1   1       86.81       73.22     15.05 o
   6   1   1      451.11      479.89     22.10 o
   7   1   1       58.96       82.19     18.70 o
   8   1   1      161.60      170.66     31.98 o
  -8   2   1      126.25      134.02     26.52 o
  -7   2   1       79.95      111.09     31.57 o
  -6   2   1      579.53      893.04     22.59 o
  -5   2   1       63.66       56.48      8.93 o
  -4   2   1     3143.30     2998.39     49.81 o
  -3   2   1     3005.71     2553.36     42.08 o
  -2   2   1     7770.20     7414.62     81.64 o
  -1   2   1     9258.54     9035.97     83.29 o
   0   2   1     1040.51     1151.97     13.27 o
   1   2   1    12495.38    11652.98    107.84 o
   2   2   1    11546.99    10548.90    106.04 o
   3   2   1     3646.39     3261.17     39.44 o
   4   2   1     1050.21     1029.74     17.61 o
   5   2   1      179.54      172.31     13.53 o
   6   2   1      723.80      784.03     21.37 o
   7   2   1      561.07      625.43     34.57 o
   8   2   1       16.77       55.49     31.69 o
  -8   3   1        9.22       21.50     26.02 o
  -7   3   1       67.74       62.58     17.07 o
  -6   3   1        9.81       43.46     11.46 o
  -5   3   1      125.95      190.71     11.66 o
  -4   3   1       72.27       65.08      8.47 o
  -3   3   1      132.82      121.89      5.08 o
  -2   3   1     3774.52     3076.16     31.96 o
  -1   3   1      697.86      629.22      7.83 o
   0   3   1     9216.25    12680.31    127.91 o
   1   3   1      367.47      266.37      4.88 o
   2   3   1      828.46      600.18      9.13 o
   3   3   1      361.16      316.76     10.85 o
   4   3   1      184.22      185.14      8.55 o
   5   3   1      106.80      117.00     28.83 o
   6   3   1        1.34       47.08     16.54 o
   7   3   1        0.61        6.63     25.77 o
   8   3   1       37.28       21.17     24.69 o
  -8   4   1        7.28       25.94     25.86 o
  -7   4   1        7.21       20.16     22.17 o
  -6   4   1      102.57      106.85     27.98 o
  -5   4   1       43.68       87.68     16.98 o
  -4   4   1      205.66      179.04      6.65 o
  -3   4   1      162.99      159.27      6.57 o
  -2   4   1     1417.53     1115.70     15.23 o
  -1   4   1       15.69        7.32      4.00 o
   0   4   1    21397.10    29199.01    292.94 o
   1   4   1     1323.37     1341.52     14.33 o
   2   4   1      710.84      586.77     10.10 o
   3   4   1       77.78       75.43      4.52 o
   4   4   1     2347.70     2040.92     29.22 o
   5   4   1      105.68      116.01      9.05 o
   6   4   1      173.19      253.79     16.93 o
   7   4   1        1.55      134.18     21.96 o
   8   4   1      101.76      176.72     33.06 o
  -8   5   1        0.82       -9.33     21.06 o
  -7   5   1       26.08       60.50     19.36 o
  -6   5   1        0.25        4.88     16.46 o
  -5   5   1       10.58       -6.72      6.72 o
  -4   5   1       12.51        8.56      5.95 o
  -3   5   1        5.71        5.51      4.68 o
  -2   5   1     3122.72     2595.13     30.86 o
  -1   5   1       11.33       16.37      4.25 o
   0   5   1     3576.86     4846.41     50.57 o
   1   5   1     1189.41     1109.19     13.97 o
   2   5   1      214.38      162.06      5.77 o
   3   5   1      264.56      262.02      7.00 o
   4   5   1       30.97       22.47      6.90 o
   5   5   1        3.10       23.63      8.29 o
   6   5   1       23.48       51.58     15.25 o
   7   5   1       70.95       61.98     16.60 o
   8   5   1       27.14       -0.20     24.09 o
  -8   6   1       37.45       31.49     23.24 o
  -7   6   1      164.33      233.07     23.28 o
  -6   6   1      496.05      491.51     17.64 o
  -5   6   1      213.94      249.38     12.33 o
  -4   6   1     2004.36     1883.93     29.80 o
  -3   6   1     4493.23     3923.69     45.81 o
  -2   6   1     3680.47     3641.57     40.59 o
  -1   6   1     3838.56     4721.91     55.41 o
   0   6   1      657.36      892.14     13.82 o
   1   6   1    11643.09    11671.31    123.28 o
   2   6   1     6491.60     5907.61     63.98 o
   3   6   1     2694.29     2367.78     31.17 o
   4   6   1     1566.26     1531.41     22.87 o
   5   6   1      381.22      395.63     13.18 o
   6   6   1      184.05      231.86     15.82 o
   7   6   1      150.90      191.74     19.14 o
  -7   7   1       41.88       35.75     16.67 o
  -6   7   1      147.03      144.26     13.68 o
  -5   7   1       74.29       48.44     10.91 o
  -4   7   1        2.65       -4.36      6.56 o
  -3   7   1        1.59       -5.72      5.72 o
  -2   7   1      130.54      180.11     10.09 o
  -1   7   1      463.96      495.97     11.95 o
   0   7   1     5038.57     7241.66     91.85 o
   1   7   1       31.54       55.90      5.50 o
   2   7   1     1902.19     1776.57     22.40 o
   3   7   1      983.90      829.06     21.48 o
   4   7   1      158.76      148.66      8.60 o
   5   7   1       95.68       91.11     13.38 o
   6   7   1       10.84       21.21     14.13 o
   7   7   1        4.74       34.72     17.31 o
  -7   8   1       74.79       94.84     15.30 o
  -6   8   1       37.03       63.93     13.83 o
  -5   8   1      915.48      895.41     24.57 o
  -4   8   1        1.03       -7.90      7.90 o
  -3   8   1      296.29      280.78      9.87 o
  -2   8   1       39.03       22.32      6.37 o
  -1   8   1     1967.77     1846.38     26.27 o
   0   8   1      130.28      259.22      9.62 o
   1   8   1      986.56     1025.02     18.19 o
   2   8   1       41.96       42.30      9.20 o
   3   8   1     1330.70     1195.63     19.73 o
   4   8   1      313.80      341.46     11.25 o
   5   8   1     1018.24      980.43     27.13 o
   6   8   1       45.64       54.29     15.17 o
   7   8   1       11.61       40.92     18.31 o
  -7   9   1       19.29       39.73     18.60 o
  -6   9   1       69.61       50.91     14.68 o
  -5   9   1      210.18      223.33     15.71 o
  -4   9   1      387.27      424.37     15.63 o
  -3   9   1       72.15       76.07      8.27 o
  -2   9   1      113.69      105.83      7.75 o
  -1   9   1       10.58        4.25      7.45 o
   0   9   1      108.97      154.19      9.21 o
   1   9   1       10.26        4.08      5.51 o
   2   9   1       12.48        1.28      6.77 o
   3   9   1       72.90       43.97      8.31 o
   4   9   1        2.15      -10.99     10.99 o
   5   9   1      223.40      242.72     16.91 o
   6   9   1       35.62       71.07     18.24 o
   7   9   1       27.23       37.24     19.29 o
  -7  10   1        4.79       52.71     19.78 o
  -6  10   1        4.54       44.27     18.33 o
  -5  10   1        4.77        7.36     14.35 o
  -4  10   1      251.52      258.22     22.46 o
  -3  10   1      284.05      211.34     10.85 o
  -2  10   1      813.41      653.72     17.07 o
  -1  10   1      828.31      823.18     18.34 o
   0  10   1      771.59      910.34     19.30 o
   1  10   1      329.59      442.77     14.38 o
   2  10   1      995.42      926.59     19.37 o
   3  10   1      178.21      117.82     10.48 o
   4  10   1        5.73        8.12     12.15 o
   5  10   1        3.73       15.15     17.03 o
   6  10   1      236.85      285.29     22.64 o
   7  10   1       72.25      102.89     21.55 o
  -6  11   1       50.66       47.23     19.90 o
  -5  11   1       75.38       81.78     18.75 o
  -4  11   1       38.65       35.34     12.87 o
  -3  11   1      119.37      119.33     11.20 o
  -2  11   1      168.78      185.77     15.74 o
  -1  11   1      187.10      142.84     11.02 o
   0  11   1       61.71       67.60     10.09 o
   1  11   1      174.32      179.56     10.70 o
   2  11   1      365.45      332.06     17.99 o
   3  11   1       41.66       37.00     10.41 o
   4  11   1       86.14      128.75     16.25 o
   5  11   1        0.64       10.72     18.10 o
   6  11   1        2.31       40.42     20.29 o
  -6  12   1      201.45      224.03     23.61 o
  -5  12   1        1.52       17.18     19.34 o
  -4  12   1      343.58      308.18     28.80 o
  -3  12   1        0.11      -13.80     13.80 o
  -2  12   1      687.53      685.59     19.59 o
  -1  12   1      369.72      380.37     15.97 o
   0  12   1     1140.29     1319.04     25.80 o
   1  12   1       37.98       44.57     12.10 o
   2  12   1      524.41      488.31     19.42 o
   3  12   1       49.56       41.57     14.55 o
   4  12   1      729.44      709.61     29.00 o
   5  12   1       79.32       70.42     20.55 o
   6  12   1       48.89       86.87     22.28 o
  -5  13   1        9.57       -5.46     20.37 o
  -4  13   1        2.62      -12.08     18.81 o
  -3  13   1       35.67       15.66     15.43 o
  -2  13   1       48.15       49.36     14.08 o
  -1  13   1        4.23       65.66     15.87 o
   0  13   1        6.86       -2.35     13.42 o
   1  13   1      633.89      604.32     24.40 o
   2  13   1       66.35       53.92     13.62 o
   3  13   1       21.48        4.56     14.88 o
   4  13   1       48.27       68.62     20.00 o
   5  13   1        1.28       25.83     20.96 o
  -5  14   1       54.36       61.33     22.92 o
  -4  14   1      165.17      101.10     21.86 o
  -3  14   1      188.66      174.03     19.36 o
  -2  14   1      235.35      177.20     18.40 o
  -1  14   1        3.24       32.37     16.91 o
   0  14   1      363.64      391.29     24.99 o
   1  14   1      388.57      356.72     26.73 o
   2  14   1      551.61      417.52     23.05 o
   3  14   1      396.07      418.11     47.04 o
   4  14   1      228.32      148.22     22.65 o
   5  14   1      138.15      140.89     24.10 o
  -4  15   1        3.43        7.74     21.56 o
  -3  15   1      175.83      168.24     21.95 o
  -2  15   1        7.96       25.32     23.62 o
  -1  15   1      265.03      230.28     20.17 o
   0  15   1      135.70      154.47     22.54 o
   1  15   1        0.42       31.49     20.86 o
   2  15   1      120.71       77.61     24.84 o
   3  15   1       41.38       14.17     23.55 o
   4  15   1        3.87      -14.05     31.02 o
  -3  16   1       20.72        5.31     32.35 o
  -2  16   1       25.78      -11.34     24.39 o
  -1  16   1      311.45      407.18     28.75 o
   0  16   1       10.38       -5.80     21.46 o
   1  16   1      159.35      211.16     25.44 o
   2  16   1       19.35       22.47     25.52 o
   3  16   1       42.57       44.94     33.80 o
  -2  17   1      168.47      151.95     30.13 o
  -1  17   1        0.27       -2.63     27.31 o
   0  17   1       71.12       54.22     24.98 o
   1  17   1       36.74       28.65     28.37 o
   2  17   1        2.51      -20.19     26.94 o
  -8   0   2       22.90      131.76     54.82 o
  -6   0   2      181.00      201.98     42.74 o
  -4   0   2      115.19       84.89     26.68 o
  -2   0   2     7779.06     5380.92    108.56 o
   0   0   2     1516.15     1808.98     33.39 o
   2   0   2     1116.81      949.32     22.98 o
   4   0   2      120.01      175.48     10.91 o
   6   0   2       59.64       37.80     25.35 o
   8   0   2       24.33       10.32     32.64 o
  -8   1   2        0.28       66.03     37.43 o
  -7   1   2      157.85      156.23     42.81 o
  -6   1   2        0.45       67.90     42.41 o
  -5   1   2       57.79       63.02     22.56 o
  -4   1   2       63.85       25.42     17.98 o
  -3   1   2     1686.15     1416.05     28.43 o
  -2   1   2     5623.09     4909.98     61.06 o
  -1   1   2     3205.63     3652.18    107.72 o
   0   1   2    15079.44    18775.23    233.01 o
   1   1   2     6507.08     6392.07     71.49 o
   2   1   2       33.08       29.51      5.18 o
   3   1   2     3380.58     3020.08     34.89 o
   4   1   2     1161.12     1009.02     17.35 o
   5   1   2      110.05      203.54     18.20 o
   6   1   2        1.64       83.12     26.97 o
   7   1   2      158.48      177.96     23.24 o
   8   1   2        2.78       12.45     32.13 o
  -8   2   2       39.17       83.74     37.45 o
  -7   2   2        5.73      173.97     33.99 o
  -6   2   2      336.09      449.80     18.52 o
  -5   2   2       38.46       21.74      8.35 o
  -4   2   2      853.56      699.64     16.99 o
  -3   2   2     1071.71      826.07     17.23 o
  -2   2   2      659.05      500.48      8.52 o
  -1   2   2      607.51      690.18     17.03 o
   0   2   2      153.68      237.91      4.88 o
   1   2   2     4315.03     3920.06     38.88 o
   2   2   2     1358.38      988.00     12.72 o
   3   2   2       45.54       52.95      5.37 o
   4   2   2      619.75      604.21     14.04 o
   5   2   2      621.74      592.63     17.20 o
   6   2   2      103.49      161.19     17.33 o
   7   2   2      214.81      285.63     25.83 o
   8   2   2        3.52       27.25     23.17 o
  -8   3   2       23.10        1.02     24.51 o
  -7   3   2       58.56       57.50     14.77 o
  -6   3   2      235.37      268.00     13.79 o
  -5   3   2     1496.91     1396.02     28.47 o
  -4   3   2     2409.87     2185.30     38.41 o
  -3   3   2      541.27      491.78      9.22 o
  -2   3   2    10300.85     9039.60     90.74 o
  -1   3   2     2689.15     2329.15     22.83 o
   0   3   2      916.98     1239.61     14.47 o
   1   3   2        2.09       27.09      4.41 o
   2   3   2     3518.58     3507.50     52.91 o
   3   3   2      373.17      334.60     10.60 o
   4   3   2      924.51      918.74     16.24 o
   5   3   2     1176.20     1046.11     20.60 o
   6   3   2      242.09      332.89     18.71 o
   7   3   2        7.65       29.69     18.71 o
   8   3   2       34.59       85.55     37.21 o
  -8   4   2        1.52       17.13     19.19 o
  -7   4   2      368.95      413.62     22.81 o
  -6   4   2      107.75      146.16     15.37 o
  -5   4   2     1299.86     1261.18     27.55 o
  -4   4   2       14.61       14.86      8.02 o
  -3   4   2      851.48      831.99     14.22 o
  -2   4   2        2.98       -2.64      4.67 o
  -1   4   2     1267.37     1226.23     14.07 o
   0   4   2      326.27      323.95      6.86 o
   1   4   2      341.60      338.29     12.53 o
   2   4   2      790.62      583.93     10.03 o
   3   4   2     4341.12     3782.93     41.91 o
   4   4   2      416.83      436.63     11.52 o
   5   4   2      372.28      378.17     16.50 o
   6   4   2       13.48       26.74     15.23 o
   7   4   2       12.87       38.51     19.36 o
   8   4   2        0.28       -8.25     20.50 o
  -8   5   2       10.62        1.85     20.20 o
  -7   5   2       32.60       27.31     23.01 o
  -6   5   2      136.33      172.70     18.37 o
  -5   5   2     1596.85     1555.19     22.58 o
  -4   5   2      267.94      286.33      8.37 o
  -3   5   2     1235.58     1090.76     15.56 o
  -2   5   2     3341.15     2989.76     35.33 o
  -1   5   2     3899.40     3788.97     41.60 o
   0   5   2     1842.45     2468.66     27.40 o
   1   5   2      765.32     1038.39     18.61 o
   2   5   2     2358.43     2191.71     25.96 o
   3   5   2        2.29       -1.29      3.12 o
   4   5   2       28.77       25.55      6.91 o
   5   5   2     1360.97     1397.66     25.58 o
   6   5   2      121.79      177.52     18.04 o
   7   5   2        3.11       50.00     18.27 o
   8   5   2        9.92       48.27     21.26 o
  -7   6   2        2.70       52.11     19.99 o
  -6   6   2       48.54       87.27     14.02 o
  -5   6   2       41.01       26.38     10.18 o
  -4   6   2     1415.33     1287.81     28.81 o
  -3   6   2      433.60      334.44     15.21 o
  -2   6   2      156.59      150.63      9.47 o
  -1   6   2     1458.74     1269.13     16.56 o
   0   6   2      316.97      342.33      9.38 o
   1   6   2       19.22       51.45      8.21 o
   2   6   2      380.58      378.45      8.97 o
   3   6   2      228.28      245.02      8.77 o
   4   6   2       15.78       11.96      7.34 o
   5   6   2        5.37       10.26      6.94 o
   6   6   2      351.91      458.63     28.65 o
   7   6   2       86.21      113.97     25.20 o
  -7   7   2      139.92      148.90     22.96 o
  -6   7   2        0.58       -2.49     13.75 o
  -5   7   2       16.64       11.04      9.82 o
  -4   7   2      119.77       94.31      8.61 o
  -3   7   2      444.73      426.33     16.19 o
  -2   7   2       30.00       14.53      5.53 o
  -1   7   2     1547.39     1741.21     24.53 o
   0   7   2     3925.02     5130.42     66.51 o
   1   7   2     1878.80     2080.72     27.93 o
   2   7   2       92.57      114.58      7.09 o
   3   7   2      789.91      723.40     14.45 o
   4   7   2      626.37      557.37     13.96 o
   5   7   2       20.09       21.25     13.45 o
   6   7   2        1.93      109.72     15.95 o
   7   7   2       34.21       46.29     19.87 o
  -7   8   2       15.60       15.13     16.82 o
  -6   8   2      278.41      263.00     16.02 o
  -5   8   2        0.09      -12.48     12.48 o
  -4   8   2      360.32      302.86     11.86 o
  -3   8   2        5.72       -4.61      4.61 o
  -2   8   2     3317.18     2890.38     35.84 o
  -1   8   2     1013.21      866.37     14.58 o
   0   8   2     1819.29     2376.28     34.12 o
   1   8   2     1128.76     1061.26     18.65 o
   2   8   2      569.46      571.11     13.04 o
   3   8   2      329.59      308.20     10.52 o
   4   8   2      842.32      769.57     18.37 o
   5   8   2      226.88      204.08     16.59 o
   6   8   2       87.38       86.77     16.69 o
   7   8   2        0.43       72.73     20.50 o
  -7   9   2       13.51       28.52     17.92 o
  -6   9   2       21.00       39.98     14.47 o
  -5   9   2      156.84      156.59     15.14 o
  -4   9   2       39.85       10.72     10.89 o
  -3   9   2     1291.58     1148.84     20.31 o
  -2   9   2        9.63       13.86      7.46 o
  -1   9   2      714.95      801.24     17.53 o
   0   9   2     2424.27     3114.99     43.59 o
   1   9   2      526.24      666.81     15.22 o
   2   9   2       99.33      118.60      8.59 o
   3   9   2      589.19      541.68     14.31 o
   4   9   2       97.22       87.50     12.70 o
   5   9   2      186.09      208.07     20.56 o
   6   9   2        1.50      -12.27     17.99 o
   7   9   2       38.25       24.95     20.03 o
  -7  10   2       39.42       51.39     19.66 o
  -6  10   2      122.88      166.36     20.05 o
  -5  10   2      136.05      157.35     16.34 o
  -4  10   2       92.49       80.74     12.62 o
  -3  10   2      202.44      206.56     11.49 o
  -2  10   2       44.04       26.32      8.71 o
  -1  10   2      232.67      304.94     11.94 o
   0  10   2       51.43       54.17      9.21 o
   1  10   2      923.93      846.92     17.85 o
   2  10   2      606.86      514.82     14.30 o
   3  10   2      133.41      129.88     10.97 o
   4  10   2      237.28      222.12     23.37 o
   5  10   2      193.01      234.45     20.80 o
   6  10   2       20.96       21.57     19.07 o
  -6  11   2       62.03       58.77     20.08 o
  -5  11   2        1.03        5.94     17.57 o
  -4  11   2      781.70      743.00     28.64 o
  -3  11   2      253.80      288.68     13.39 o
  -2  11   2     1350.60     1207.29     23.86 o
  -1  11   2       10.45       -0.22      9.70 o
   0  11   2      403.47      479.87     15.20 o
   1  11   2        0.62        8.70      8.11 o
   2  11   2      574.93      588.37     18.19 o
   3  11   2       58.04       70.22     11.46 o
   4  11   2      581.19      589.47     37.80 o
   5  11   2        0.82       -0.58     18.82 o
   6  11   2      109.53       94.58     21.58 o
  -6  12   2       11.09       39.57     20.93 o
  -5  12   2       79.02       69.08     20.15 o
  -4  12   2      160.00      100.99     19.29 o
  -3  12   2      167.81      143.89     16.29 o
  -2  12   2      527.62      396.29     17.89 o
  -1  12   2      633.66      672.33     18.30 o
   0  12   2      315.85      439.90     15.74 o
   1  12   2       40.15       76.75     13.50 o
   2  12   2        8.53       14.59     12.23 o
   3  12   2       94.61       98.15     15.84 o
   4  12   2       69.31      109.83     19.69 o
   5  12   2       18.26       39.30     20.20 o
   6  12   2       31.21       12.68     21.84 o
  -5  13   2       80.64       78.53     21.27 o
  -4  13   2      104.41      123.34     21.98 o
  -3  13   2       75.55       68.40     19.82 o
  -2  13   2      487.14      505.62     20.24 o
  -1  13   2      261.91      365.73     20.59 o
   0  13   2      974.79     1214.46     30.35 o
   1  13   2      361.23      374.07     21.05 o
   2  13   2      715.76      700.06     22.15 o
   3  13   2      148.01      147.32     20.65 o
   4  13   2       10.43       25.46     19.42 o
   5  13   2      142.86      170.82     23.67 o
  -5  14   2       31.35       22.81     22.27 o
  -4  14   2       80.05      108.08     22.85 o
  -3  14   2       63.16       43.68     18.99 o
  -2  14   2      190.69      159.79     18.57 o
  -1  14   2       91.77       65.57     17.62 o
   0  14   2      189.08      302.00     23.92 o
   1  14   2        5.68       18.22     18.96 o
   2  14   2        1.65       -6.97     17.14 o
   3  14   2        6.49        4.77     20.72 o
   4  14   2       35.41       34.16     26.69 o
   5  14   2        1.84       -5.85     27.23 o
  -4  15   2      110.85      120.64     23.70 o
  -3  15   2       57.53       33.75     23.14 o
  -2  15   2      160.97      121.54     21.04 o
  -1  15   2      218.63      261.17     24.33 o
   0  15   2       75.75       60.61     21.80 o
   1  15   2      151.76      250.18     24.53 o
   2  15   2        8.26       -8.57     24.22 o
   3  15   2       17.90        7.98     24.58 o
   4  15   2       86.77       65.49     34.41 o
  -3  16   2        3.85       -5.72     24.39 o
  -2  16   2        4.59       -9.28     20.27 o
  -1  16   2       80.87       93.66     34.15 o
   0  16   2        7.33      -11.74     21.62 o
   1  16   2       53.08       20.89     22.44 o
   2  16   2       16.44      -16.68     26.11 o
   3  16   2       53.91       27.55     35.26 o
  -2  17   2       78.09       96.64     28.74 o
  -1  17   2      102.44       96.34     29.37 o
   0  17   2       31.70       38.32     30.54 o
   1  17   2       37.44       48.22     28.83 o
   2  17   2        6.33       -2.80     27.78 o
  -7   0   3      577.40      596.95     60.20 o
  -5   0   3      159.19      177.81     35.67 o
  -3   0   3     1634.04     1501.41     57.42 o
  -1   0   3      288.98      684.19     17.80 o
   1   0   3     1645.11     1315.07     26.79 o
   3   0   3     8879.10     7698.94    344.66 o
   5   0   3        9.96      -11.03     11.03 o
  -8   1   3       72.88       77.50     37.80 o
  -7   1   3        2.06       39.07     32.62 o
  -6   1   3      428.59      419.36     38.72 o
  -5   1   3     1572.36     1617.00     54.73 o
  -4   1   3     3294.70     2940.73     48.94 o
  -3   1   3      759.46      710.33     14.09 o
  -2   1   3    10190.69     9504.06    104.91 o
  -1   1   3     3071.35     2528.03     33.03 o
   0   1   3     6763.94     7741.18    103.92 o
   2   1   3     7135.18     7056.30     95.17 o
   3   1   3      611.05      536.92     10.78 o
   4   1   3      934.24      841.65     23.90 o
   5   1   3     1320.60     1291.14     32.30 o
   6   1   3      374.65      396.59     38.24 o
   7   1   3        0.95       10.58     22.97 o
   8   1   3        4.85       43.62     36.25 o
  -8   2   3       62.47       76.08     38.35 o
  -7   2   3        0.90       57.45     45.25 o
  -6   2   3      342.89      398.03     42.54 o
  -5   2   3     1351.32     1276.97     26.45 o
  -4   2   3     2945.76     2800.41     47.38 o
  -3   2   3     4121.38     3429.09     44.00 o
  -2   2   3      322.56      353.52      8.94 o
  -1   2   3    16180.93    16114.75    187.36 o
   0   2   3     9534.80    11641.94    129.43 o
   1   2   3     6738.95     9001.30    266.52 o
   2   2   3      852.94      691.03     11.90 o
   3   2   3        6.01        2.45      7.01 o
   4   2   3      811.35      799.72     16.16 o
   5   2   3      728.65      630.87     19.40 o
   6   2   3       48.15       37.32     21.04 o
   7   2   3        4.67       23.88     32.02 o
   8   2   3       10.88        5.91     25.32 o
  -8   3   3        1.31        5.53     20.89 o
  -7   3   3       94.62      142.59     26.59 o
  -6   3   3       42.34       98.98     13.61 o
  -5   3   3       93.34      106.44     10.98 o
  -4   3   3       24.03       21.20      8.18 o
  -3   3   3     2110.53     1863.41     24.28 o
  -2   3   3       47.68       28.60      4.05 o
  -1   3   3    11708.16    12774.20    134.41 o
   0   3   3     9646.53    12562.66    133.12 o
   1   3   3    11433.22    12048.94    149.73 o
   2   3   3      306.22      280.57      7.62 o
   3   3   3     3539.41     3203.61     42.80 o
   4   3   3      984.29      980.45     25.32 o
   5   3   3      152.63      167.63      9.86 o
   6   3   3       12.99      123.62     19.38 o
   7   3   3      184.54      263.10     28.48 o
   8   3   3       27.17       -7.80     26.16 o
  -8   4   3       32.48       26.97     18.36 o
  -7   4   3        5.47       -7.65     15.10 o
  -6   4   3      214.57      187.92     17.35 o
  -5   4   3        7.85       17.22     10.60 o
  -4   4   3      658.72      571.44     11.66 o
  -3   4   3       83.46       61.24      5.86 o
  -2   4   3    16634.03    14790.59    181.98 o
  -1   4   3      628.40      573.99      9.50 o
   0   4   3     2571.98     3474.97     37.20 o
   1   4   3      307.20      330.80     10.26 o
   2   4   3     4940.42     5069.64     58.40 o
   3   4   3       54.96       35.35      6.25 o
   4   4   3      425.14      380.51     12.50 o
   5   4   3        0.20       -9.11      9.11 o
   6   4   3      214.48      220.85     21.67 o
   7   4   3       14.82      183.13     23.49 o
   8   4   3      132.72      180.95     37.14 o
  -8   5   3       34.86       80.84     20.31 o
  -7   5   3       46.10       45.01     18.40 o
  -6   5   3      101.94      142.44     16.45 o
  -5   5   3      181.03      175.10     16.09 o
  -4   5   3       75.28       73.50      6.58 o
  -3   5   3     1953.25     1755.00     22.69 o
  -2   5   3     1103.36     1020.21     15.92 o
  -1   5   3      440.12      909.95     56.04 o
   0   5   3    11489.70    15124.80    176.58 o
   1   5   3     5543.56     5095.68     61.38 o
   2   5   3      778.05      752.50     13.38 o
   3   5   3     2341.00     2076.62     27.02 o
   4   5   3      573.01      562.82     12.81 o
   5   5   3      929.72      945.07     36.80 o
   6   5   3        2.29       11.00     19.51 o
   7   5   3      124.78      185.30     24.56 o
  -7   6   3        8.17       23.70     19.53 o
  -6   6   3      585.17      636.98     42.32 o
  -5   6   3      506.72      508.30     14.78 o
  -4   6   3     1033.87      895.92     17.45 o
  -3   6   3      774.01      692.82     13.08 o
  -2   6   3       48.40       77.39      6.95 o
  -1   6   3     1097.15     1318.82     37.23 o
   0   6   3     4573.49     5883.01     71.10 o
   1   6   3     3081.67     2941.54     37.44 o
   2   6   3     1788.46     1591.73     21.84 o
   3   6   3       10.91       -6.52      6.52 o
   4   6   3      771.71      730.57     16.29 o
   5   6   3      269.32      264.60     19.10 o
   6   6   3       38.05       51.91     20.79 o
   7   6   3        4.34       21.75     22.65 o
  -7   7   3       11.58       20.70     15.42 o
  -6   7   3      407.80      490.79     18.25 o
  -5   7   3      359.91      345.71     15.54 o
  -4   7   3     1946.52     1962.12     29.88 o
  -3   7   3       31.41       17.35      6.67 o
  -2   7   3     3694.34     3758.12     45.10 o
  -1   7   3     1258.55     1202.94     19.12 o
   0   7   3     2247.90     2752.30     38.37 o
   1   7   3       34.17       84.87     13.15 o
   2   7   3     5661.93     5301.92     61.59 o
   3   7   3       34.61       30.63      7.71 o
   4   7   3     3676.32     3582.45     49.90 o
   5   7   3       44.37       35.94     14.62 o
   6   7   3      544.54      651.67     31.06 o
   7   7   3       19.70       67.41     29.37 o
  -7   8   3      216.96      227.49     15.97 o
  -6   8   3       31.12       35.58     13.60 o
  -5   8   3      153.19      171.78     14.48 o
  -4   8   3      363.44      317.88     11.57 o
  -3   8   3     1380.07     1266.10     21.18 o
  -2   8   3      917.43      713.43     15.99 o
  -1   8   3     2559.77     2630.94     35.42 o
   0   8   3      200.59      275.29     10.31 o
   1   8   3     1893.15     2091.12     33.73 o
   2   8   3       51.84       36.83      7.62 o
   3   8   3     2636.81     2372.04     33.25 o
   4   8   3        7.38        8.15      9.89 o
   5   8   3       45.14       76.59     15.61 o
   6   8   3       17.63       64.45     19.66 o
   7   8   3       51.99       57.30     24.33 o
  -7   9   3       42.97       63.77     18.33 o
  -6   9   3       13.99       13.11     18.47 o
  -5   9   3      450.48      483.82     19.77 o
  -4   9   3      437.99      428.66     16.19 o
  -3   9   3      280.95      250.36     10.55 o
  -2   9   3     2320.80     2139.77     32.66 o
  -1   9   3      289.80      353.09     12.82 o
   0   9   3     5013.66     6272.39     81.85 o
   1   9   3      101.96      100.57      9.27 o
   2   9   3     2536.21     2394.26     33.40 o
   3   9   3      245.02      262.36     13.21 o
   4   9   3        8.37        5.94     12.27 o
   5   9   3      345.55      388.00     23.10 o
   6   9   3      119.32      119.50     27.96 o
   7   9   3        2.04        2.90     24.63 o
  -6  10   3        0.44      -16.49     17.69 o
  -5  10   3      445.10      465.40     20.63 o
  -4  10   3      777.03      686.85     21.50 o
  -3  10   3     1478.29     1212.87     23.50 o
  -2  10   3     1039.42      854.93     20.83 o
  -1  10   3     3299.82     3250.16     46.38 o
   0  10   3     1878.90     2265.60     34.97 o
   1  10   3     1357.55     1827.93     30.18 o
   2  10   3      117.05      147.67     11.32 o
   3  10   3      325.61      289.92     13.30 o
   4  10   3       32.05       17.98     14.78 o
   5  10   3      405.47      378.05     23.87 o
   6  10   3       45.62       59.51     21.53 o
  -6  11   3       61.35       83.26     20.57 o
  -5  11   3      347.83      308.33     22.66 o
  -4  11   3       72.10       39.99     17.91 o
  -3  11   3     1776.33     1638.43     31.86 o
  -2  11   3      201.14      205.37     14.01 o
  -1  11   3     7716.91     8293.05    107.65 o
   0  11   3      176.86      239.81     12.94 o
   1  11   3     5378.03     6720.74    119.32 o
   2  11   3       13.44       12.11     10.12 o
   3  11   3     1997.79     1762.06     35.75 o
   4  11   3      432.77      396.88     26.63 o
   5  11   3      125.16      130.51     20.86 o
   6  11   3        3.43       38.00     21.44 o
  -6  12   3       24.42       35.70     21.17 o
  -5  12   3       44.95       49.79     20.02 o
  -4  12   3       24.53       11.15     18.21 o
  -3  12   3        2.48      -14.03     14.03 o
  -2  12   3      291.66      281.92     18.40 o
  -1  12   3       24.49       58.03     13.90 o
   0  12   3       30.74       21.23     11.38 o
   1  12   3      456.07      412.22     17.05 o
   2  12   3      159.58      139.79     14.07 o
   3  12   3      207.77      177.85     17.36 o
   4  12   3       62.70       41.61     23.14 o
   5  12   3       41.65       10.52     20.51 o
   6  12   3        0.52       11.67     23.00 o
  -5  13   3      100.59      122.85     22.51 o
  -4  13   3        2.15       20.25     19.90 o
  -3  13   3      512.39      527.48     23.60 o
  -2  13   3      128.19      134.22     16.18 o
  -1  13   3       25.62       68.43     19.92 o
   0  13   3      233.92      361.85     23.71 o
   1  13   3      407.82      346.36     21.37 o
   2  13   3       17.98       24.27     17.23 o
   3  13   3      368.38      323.16     25.14 o
   4  13   3       41.61       71.04     29.67 o
   5  13   3      288.72      262.24     37.74 o
  -5  14   3      137.39      132.11     24.58 o
  -4  14   3       18.36      -20.53     20.53 o
  -3  14   3       50.59       17.77     17.38 o
  -2  14   3       30.49       15.53     16.92 o
  -1  14   3        0.97       60.82     20.06 o
   0  14   3      213.93      248.44     39.94 o
   1  14   3      256.42      298.00     24.60 o
   2  14   3      150.34      125.61     22.02 o
   3  14   3       48.85       52.62     25.83 o
   4  14   3       12.34       22.63     27.01 o
  -4  15   3      168.44      189.44     25.35 o
  -3  15   3        9.29       59.08     24.93 o
  -2  15   3      243.08      272.61     24.40 o
  -1  15   3      210.28      199.69     24.27 o
   0  15   3      321.04      375.01     27.32 o
   1  15   3       94.90      108.68     22.48 o
   2  15   3      523.69      501.93     50.99 o
   3  15   3       12.31        2.55     25.79 o
   4  15   3      405.52      384.52     46.50 o
  -3  16   3      205.35      117.21     27.83 o
  -2  16   3       56.14       44.80     21.77 o
  -1  16   3      514.04      497.57     35.31 o
   0  16   3       33.36       44.39     23.13 o
   1  16   3      160.81      232.86     29.83 o
   2  16   3        0.80      -23.17     26.11 o
   3  16   3       69.16       97.95     37.41 o
  -2  17   3      263.38      208.45     31.67 o
  -1  17   3       21.76       47.76     28.28 o
   0  17   3      647.18      810.54     38.10 o
   1  17   3       38.00      119.31     36.74 o
   2  17   3      336.37      331.64     35.46 o
  -8   0   4        3.40      -38.54     52.32 o
  -6   0   4       13.03       10.76     39.35 o
  -4   0   4      559.37      496.33     26.74 o
  -2   0   4    11420.67     9922.18    241.30 o
   0   0   4      367.80      497.21     30.39 o
   2   0   4     2721.64     3530.29     88.19 o
   4   0   4       14.44        3.69      5.25 o
   6   0   4      267.66      227.18     35.52 o
   8   0   4       38.09       33.60     41.04 o
  -8   1   4       37.30       32.86     38.34 o
  -7   1   4       69.28      116.52     34.33 o
  -6   1   4       54.94      150.13     30.11 o
  -5   1   4      308.18      337.33     22.05 o
  -4   1   4       86.62       82.90      7.39 o
  -3   1   4      940.29      789.40     14.67 o
  -2   1   4     1966.85     1681.64     27.27 o
  -1   1   4     1372.52     2148.99     36.99 o
   0   1   4     1599.95     1832.84     28.14 o
   1   1   4     4585.88     4098.17     53.14 o
   2   1   4      880.84      844.51     17.47 o
   3   1   4      977.54      798.01     15.05 o
   4   1   4      184.41      165.58     11.57 o
   5   1   4      702.25      662.28     20.01 o
   6   1   4        0.60       50.92     32.64 o
   7   1   4      106.24      193.64     36.73 o
   8   1   4       57.55      183.78     45.10 o
  -8   2   4        5.51       62.54     39.05 o
  -7   2   4        3.42       30.70     33.35 o
  -6   2   4       95.07      115.44     18.07 o
  -5   2   4      799.24      756.84     20.47 o
  -4   2   4       59.86       50.08      6.93 o
  -3   2   4      608.18      537.24     12.75 o
  -2   2   4      577.87      499.81     12.15 o
  -1   2   4     5807.54     5617.25     82.89 o
   0   2   4     7536.74     9079.76    107.55 o
   1   2   4     2576.94     3697.78     56.21 o
   2   2   4      697.27      521.21     18.97 o
   3   2   4      157.46      136.84      8.15 o
   4   2   4      829.26      771.61     18.53 o
   5   2   4      746.70      627.23     19.65 o
   6   2   4        1.11      -21.90     21.90 o
   7   2   4        1.14       38.28     26.39 o
   8   2   4        4.15       -4.29     28.48 o
  -8   3   4       20.42       42.18     38.91 o
  -7   3   4       66.17      103.41     15.39 o
  -6   3   4      522.16      569.17     22.13 o
  -5   3   4      310.88      283.25     13.86 o
  -4   3   4     1595.89     1515.18     22.83 o
  -3   3   4      557.01      535.35     10.97 o
  -2   3   4      703.99      742.92     18.73 o
  -1   3   4     1014.75      949.66     14.62 o
   0   3   4      507.95      543.33     10.97 o
   1   3   4      191.52      304.14     31.98 o
   2   3   4     1617.73     1443.55     21.07 o
   3   3   4     1194.06     1147.86     20.15 o
   4   3   4     1590.72     1611.07     27.54 o
   5   3   4       10.69       25.71     12.00 o
   6   3   4      310.51      373.11     30.86 o
   7   3   4        1.83       44.17     42.41 o
  -8   4   4        0.10       48.49     16.83 o
  -7   4   4      592.06      581.36     24.83 o
  -6   4   4        0.04       19.78     14.37 o
  -5   4   4      167.15      184.76      9.98 o
  -4   4   4      233.10      241.41      8.22 o
  -3   4   4     3857.98     3823.83     49.82 o
  -2   4   4      579.36      517.54     15.43 o
  -1   4   4     4487.23     6638.49    100.47 o
   0   4   4        0.74       13.77      5.26 o
   1   4   4     9775.87     9939.84    124.83 o
   2   4   4        9.54       10.31      5.78 o
   3   4   4     6079.05     5731.14     74.56 o
   4   4   4      197.40      195.21     16.73 o
   5   4   4        2.57       -9.41      9.41 o
   6   4   4       50.51       88.86     21.55 o
   7   4   4      169.40      175.40     30.20 o
  -7   5   4      112.58      175.39     19.01 o
  -6   5   4      115.13      132.81     16.84 o
  -5   5   4      481.04      498.82     17.19 o
  -4   5   4     1977.55     1722.07     24.64 o
  -3   5   4      955.95      959.91     15.44 o
  -2   5   4     3773.22     3554.94     44.19 o
  -1   5   4      511.97      519.15     11.16 o
   0   5   4     8389.30    10701.15    126.27 o
   1   5   4      168.20      216.51      8.25 o
   2   5   4     3335.89     3311.91     42.50 o
   3   5   4     1841.15     1739.81     30.46 o
   4   5   4      419.52      398.34     13.56 o
   5   5   4      253.05      325.49     23.58 o
   6   5   4      404.70      393.94     27.28 o
   7   5   4       11.75       44.22     43.70 o
  -7   6   4       33.64       61.01     20.08 o
  -6   6   4        7.18       21.41     11.59 o
  -5   6   4      434.40      522.62     15.45 o
  -4   6   4       37.80       17.72      6.58 o
  -3   6   4      899.99      772.55     14.09 o
  -2   6   4       28.37       60.01      6.13 o
  -1   6   4     1725.89     1512.14     22.21 o
   0   6   4      925.88      974.67     17.92 o
   1   6   4      183.02      326.81     27.71 o
   2   6   4       26.23       32.66      7.17 o
   3   6   4        3.18       -7.95      7.95 o
   4   6   4      511.97      453.89     14.95 o
   5   6   4      843.20      800.93     35.42 o
   6   6   4        1.57       11.70     21.80 o
   7   6   4       18.77       44.73     25.09 o
  -7   7   4       23.47       13.91     15.61 o
  -6   7   4      105.79      224.31     15.36 o
  -5   7   4       89.30       68.98     12.64 o
  -4   7   4       22.77       24.20      8.22 o
  -3   7   4      368.32      336.55     10.36 o
  -2   7   4      361.98      347.55     10.73 o
  -1   7   4     4419.89     4369.68     54.71 o
   0   7   4        4.07       -1.28      6.92 o
   1   7   4     1521.62     2117.26     35.72 o
   2   7   4       22.48        6.56      7.88 o
   3   7   4      369.61      353.84     21.69 o
   4   7   4      215.55      212.11     12.43 o
   5   7   4       36.94       22.62     20.27 o
   6   7   4        4.16      135.56     24.51 o
   7   7   4       84.45      100.89     32.81 o
  -7   8   4       42.64       42.61     20.11 o
  -6   8   4      185.98      165.66     15.40 o
  -5   8   4       20.09       21.81     14.24 o
  -4   8   4      827.48      810.61     21.41 o
  -3   8   4       12.87       -0.98      7.07 o
  -2   8   4     3249.66     2825.16     40.21 o
  -1   8   4      384.85      592.20     25.11 o
   0   8   4      247.10      292.39     11.56 o
   1   8   4     1377.77     1324.74     23.58 o
   2   8   4     1359.82     1302.34     23.90 o
   3   8   4      670.62      577.93     16.48 o
   4   8   4       30.35       13.35     10.90 o
   5   8   4        1.19      -14.71     20.49 o
   6   8   4       65.29       41.08     23.86 o
   7   8   4        3.36       29.24     26.07 o
  -7   9   4       27.63       18.46     18.77 o
  -6   9   4        0.80       14.55     14.96 o
  -5   9   4      247.56      323.97     24.45 o
  -4   9   4        4.98        7.69     11.06 o
  -3   9   4      543.51      553.71     19.89 o
  -2   9   4      860.36      798.97     19.30 o
  -1   9   4      181.21      280.38     14.60 o
   0   9   4      886.66     1061.94     23.79 o
   1   9   4      742.69      664.67     17.55 o
   2   9   4      297.90      268.25     12.51 o
   3   9   4      465.62      451.51     16.22 o
   4   9   4      186.65      188.19     19.45 o
   5   9   4      697.42      690.24     33.91 o
   6   9   4       22.86       13.22     26.34 o
  -6  10   4       74.17       90.16     19.83 o
  -5  10   4        2.13      -14.77     17.05 o
  -4  10   4       59.04       27.88     14.69 o
  -3  10   4      379.33      391.72     14.20 o
  -2  10   4      184.36      186.20     12.55 o
  -1  10   4       26.39       25.04      9.78 o
   0  10   4     3066.64     3597.77     51.09 o
   1  10   4        7.40        3.27      9.94 o
   2  10   4     1553.76     1306.53     27.77 o
   3  10   4        8.06       16.34     14.77 o
   4  10   4      349.66      308.70     27.47 o
   5  10   4       23.45        4.70     23.64 o
   6  10   4       27.23       34.97     25.86 o
  -6  11   4      148.52      168.47     22.03 o
  -5  11   4        4.63       13.00     18.86 o
  -4  11   4      126.14      162.86     19.67 o
  -3  11   4       25.36       21.52     14.40 o
  -2  11   4       23.65       23.22     11.48 o
  -1  11   4     1005.59      987.13     24.49 o
   0  11   4       95.20      127.67     12.03 o
   1  11   4      209.20      279.53     14.70 o
   2  11   4      114.18      113.20     15.05 o
   3  11   4      379.43      361.02     20.72 o
   4  11   4      281.44      361.46     24.45 o
   5  11   4       19.35      -25.55     25.55 o
   6  11   4       23.53       61.92     27.47 o
  -5  12   4        0.93       22.76     20.50 o
  -4  12   4        4.30      -11.29     18.73 o
  -3  12   4      265.23      220.20     18.30 o
  -2  12   4        5.82      -13.68     14.41 o
  -1  12   4      446.55      421.07     24.90 o
   0  12   4      260.89      387.54     20.37 o
   1  12   4      452.16      468.89     28.25 o
   2  12   4      424.68      452.29     25.16 o
   3  12   4      253.86      230.03     23.10 o
   4  12   4        0.84      -12.54     24.51 o
   5  12   4        3.68      -25.94     25.94 o
  -5  13   4       42.60       52.45     22.25 o
  -4  13   4        6.18       -5.10     20.01 o
  -3  13   4       87.17       92.39     17.92 o
  -2  13   4       29.13        5.86     17.68 o
  -1  13   4      173.58      213.38     19.21 o
   0  13   4      326.95      472.14     40.20 o
   1  13   4      176.50      152.18     28.87 o
   2  13   4       47.70       24.78     18.24 o
   3  13   4      223.73      219.83     24.67 o
   4  13   4       35.21       51.80     27.52 o
   5  13   4       62.50       52.15     28.44 o
  -4  14   4       34.06       63.71     22.61 o
  -3  14   4      228.82      211.47     24.28 o
  -2  14   4      134.04       77.67     21.12 o
  -1  14   4      211.78      194.65     22.86 o
   0  14   4       51.42       66.25     21.20 o
   1  14   4      127.22      123.26     22.11 o
   2  14   4       13.80       17.14     21.17 o
   3  14   4       56.89       30.22     26.44 o
   4  14   4       31.28       -4.45     34.16 o
  -4  15   4        3.77      -25.37     25.37 o
  -3  15   4       40.57       16.37     25.04 o
  -2  15   4        0.15       -1.13     20.26 o
  -1  15   4      333.59      388.54     31.45 o
   0  15   4       82.98       90.55     23.23 o
   1  15   4      138.41      199.09     31.50 o
   2  15   4       13.13        9.73     26.20 o
   3  15   4       71.02       48.27     28.29 o
  -3  16   4        3.33        0.84     27.19 o
  -2  16   4       63.88       25.68     22.91 o
  -1  16   4       28.61       27.35     26.05 o
   0  16   4      173.44      152.35     26.30 o
   1  16   4       87.97      103.32     28.60 o
   2  16   4      251.39      186.12     39.51 o
   3  16   4       30.74       45.85     38.92 o
  -1  17   4       66.64       48.50     29.11 o
   0  17   4       78.30       60.89     29.79 o
   1  17   4        2.24      -29.15     29.19 o
  -7   0   5      113.89      108.47     50.99 o
  -5   0   5      189.04      188.65     14.69 o
  -3   0   5      164.81      139.44     16.09 o
  -1   0   5     1705.81     1240.63     32.46 o
   1   0   5      415.65      654.08     21.54 o
   3   0   5       37.52        4.19     11.60 o
   5   0   5       79.70       41.34     29.48 o
  -8   1   5       27.36       86.60     40.23 o
  -7   1   5      297.04      282.75     56.92 o
  -6   1   5      218.33      201.92     15.15 o
  -5   1   5      110.04      112.97      9.61 o
  -4   1   5     1392.07     1055.28     21.14 o
  -3   1   5     1175.44     1076.19     17.68 o
  -2   1   5      716.81      608.37     15.74 o
  -1   1   5      195.72      377.96     15.21 o
   0   1   5     3198.91     3634.10     55.44 o
   1   1   5      637.31      561.56     14.33 o
   2   1   5      740.86      660.71     18.39 o
   3   1   5     3665.74     3259.17     56.80 o
   4   1   5      718.33      652.63     17.94 o
   5   1   5        2.22       13.88     16.36 o
   6   1   5      114.68       72.22     36.11 o
   7   1   5       64.69       57.13     28.47 o
  -8   2   5        0.45       21.38     40.17 o
  -7   2   5       25.37        5.07     22.10 o
  -6   2   5        2.20       -3.06     13.57 o
  -5   2   5      157.51      177.06     10.20 o
  -4   2   5      385.09      370.77     11.29 o
  -3   2   5      100.90      104.66      7.51 o
  -2   2   5     1684.67     1791.02     27.48 o
   0   2   5      767.87     1006.63     19.61 o
   1   2   5      859.00      646.73     23.71 o
   2   2   5     1833.16     2050.16     29.75 o
   3   2   5      149.65       93.22      9.13 o
   4   2   5        0.33       -8.48      8.48 o
   5   2   5       99.81       78.13     22.45 o
   6   2   5      138.51      124.96     26.96 o
   7   2   5        4.88       19.54     28.24 o
  -7   3   5       96.63      124.85     16.55 o
  -6   3   5       16.19      121.74     15.86 o
  -5   3   5     1151.12     1134.19     21.74 o
  -4   3   5       46.16       41.79      6.93 o
  -3   3   5     3732.69     3302.66     44.22 o
  -2   3   5     1952.10     1549.13     23.11 o
  -1   3   5    12684.23    13364.37    166.67 o
   0   3   5      736.52     1012.88     18.54 o
   1   3   5     6972.91     9669.79    140.55 o
   2   3   5      165.54      162.20     15.75 o
   3   3   5     1236.04     1162.10     22.22 o
   4   3   5       86.29      111.53     10.07 o
   5   3   5     1097.36      982.09     44.16 o
   6   3   5        3.55      109.85     27.17 o
   7   3   5      215.87      269.68     33.81 o
  -7   4   5       16.58       37.56     16.72 o
  -6   4   5       43.35       61.79     19.70 o
  -5   4   5        5.08       -8.47      8.47 o
  -4   4   5       72.41       62.16      7.66 o
  -3   4   5       39.61       28.95      6.53 o
  -2   4   5       63.66       60.55      6.14 o
  -1   4   5      777.60      927.03     15.53 o
   0   4   5     1257.30     1506.09     26.88 o
   1   4   5      557.62      679.73     15.53 o
   2   4   5       23.14       37.48      7.36 o
   3   4   5      463.70      377.24     13.10 o
   4   4   5      146.37      164.48     13.60 o
   5   4   5        7.71       -9.66     19.51 o
   6   4   5       90.11      129.02     28.26 o
   7   4   5        0.88        6.40     28.73 o
  -7   5   5      135.22      157.29     19.30 o
  -6   5   5       16.21       78.15     17.94 o
  -5   5   5     1070.12     1019.25     21.13 o
  -4   5   5       58.61       59.59      7.53 o
  -3   5   5     1423.27     1305.94     19.30 o
  -2   5   5     1434.42     1032.32     16.93 o
  -1   5   5      705.94     1091.70     20.25 o
   0   5   5      650.27     1008.83     19.60 o
   1   5   5     2270.74     2141.41     33.69 o
   2   5   5       47.73       72.00      8.74 o
   3   5   5      853.27      787.26     19.24 o
   4   5   5      284.79      294.95     13.31 o
   5   5   5      678.12      678.42     53.76 o
   6   5   5        3.72        6.01     22.50 o
   7   5   5       18.96       90.19     57.59 o
  -7   6   5        0.13       53.88     19.21 o
  -6   6   5        2.49       24.94     12.28 o
  -5   6   5        9.32       23.40     11.37 o
  -4   6   5      329.69      363.60     12.25 o
  -3   6   5      366.39      397.29     10.40 o
  -2   6   5      832.96      682.89     13.95 o
  -1   6   5       62.82       93.76     10.46 o
   0   6   5      194.98      265.02     11.49 o
   1   6   5      358.14      362.77     17.48 o
   2   6   5        1.36       21.32      8.74 o
   3   6   5        4.86       -9.39      9.39 o
   4   6   5        2.18      -11.06     11.06 o
   5   6   5       48.49       50.45     21.49 o
   6   6   5       34.98       31.46     28.85 o
   7   6   5       38.49       72.88     28.85 o
  -7   7   5       21.58       53.60     23.19 o
  -6   7   5      797.89      816.25     23.29 o
  -5   7   5       26.08       47.46     12.37 o
  -4   7   5     1302.75     1148.06     23.19 o
  -3   7   5       70.43       91.69      8.51 o
  -2   7   5      478.45      559.85     16.50 o
  -1   7   5      253.26      292.97     11.54 o
   0   7   5     1820.57     1897.02     29.53 o
   1   7   5       92.60      117.52      9.25 o
   2   7   5     2360.52     2040.56     32.02 o
   3   7   5      843.65      726.44     21.67 o
   4   7   5     1280.52     1298.72     28.94 o
   5   7   5        2.30      -13.67     21.83 o
   6   7   5      157.06      178.78     27.85 o
   7   7   5       45.03       57.41     28.24 o
  -7   8   5        0.18       18.39     15.53 o
  -6   8   5        0.33       -3.39     14.54 o
  -5   8   5      128.18      167.79     15.70 o
  -4   8   5       77.27       81.56     13.87 o
  -3   8   5      119.06      102.14     12.43 o
  -2   8   5      223.06      230.12     11.50 o
  -1   8   5      660.98      649.01     17.03 o
   0   8   5      261.67      310.24     12.03 o
   1   8   5        0.43       66.53     10.25 o
   2   8   5      241.41      206.59     11.59 o
   3   8   5       23.51       39.07     11.57 o
   4   8   5      120.81      124.33     20.46 o
   5   8   5       35.42       55.38     23.97 o
   6   8   5        8.33       26.29     25.74 o
  -6   9   5       26.05       16.94     18.50 o
  -5   9   5        8.77       42.50     15.07 o
  -4   9   5      735.71      653.40     23.43 o
  -3   9   5       16.57        8.83     10.43 o
  -2   9   5     1960.55     1755.68     31.35 o
  -1   9   5      247.54      229.99     11.85 o
   0   9   5     3416.57     4372.70     60.08 o
   1   9   5       26.73       43.26     10.24 o
   2   9   5      645.53      698.37     20.32 o
   3   9   5      246.91      246.65     14.99 o
   4   9   5      297.45      218.48     21.33 o
   5   9   5       14.66       45.54     24.79 o
   6   9   5      190.14      222.35     29.65 o
  -6  10   5        5.13        7.22     19.73 o
  -5  10   5      204.06      194.47     20.71 o
  -4  10   5        2.52       -1.79     16.76 o
  -3  10   5      477.75      386.64     17.15 o
  -2  10   5        1.73      -10.85     10.85 o
  -1  10   5       24.51        1.66     11.03 o
   0  10   5      352.96      561.22     21.11 o
   1  10   5       66.88       51.89     11.33 o
   2  10   5      762.20      689.14     22.69 o
   3  10   5       23.21       20.63     15.76 o
   4  10   5        4.78        5.46     18.75 o
   5  10   5       78.02       73.40     26.19 o
   6  10   5       24.73       38.07     28.13 o
  -6  11   5       21.22       15.39     21.72 o
  -5  11   5       23.18       10.22     19.24 o
  -4  11   5        2.52        0.13     17.81 o
  -3  11   5      257.53      227.18     19.34 o
  -2  11   5        1.47       -2.37     13.79 o
  -1  11   5      964.49      865.22     25.35 o
   0  11   5      426.90      576.25     19.37 o
   1  11   5       71.47      161.84     15.05 o
   2  11   5       28.72        8.07     15.84 o
   3  11   5       44.19       32.61     17.21 o
   4  11   5       12.94       -5.51     24.40 o
   5  11   5        5.43       14.86     26.71 o
  -5  12   5        5.93       -2.21     20.64 o
  -4  12   5       17.71       18.23     19.29 o
  -3  12   5       35.91       33.03     17.60 o
  -2  12   5       19.92       27.78     16.97 o
  -1  12   5      325.95      361.49     20.64 o
   0  12   5       27.69       48.37     16.66 o
   1  12   5      318.33      340.04     28.27 o
   2  12   5       42.25       31.09     17.76 o
   3  12   5      199.59      155.77     23.14 o
   4  12   5        3.21      -13.07     26.42 o
   5  12   5       12.59       35.06     28.82 o
  -5  13   5      225.94      182.20     25.09 o
  -4  13   5       72.12       92.47     21.67 o
  -3  13   5      152.83      122.14     22.31 o
  -2  13   5      279.09      288.66     23.08 o
  -1  13   5        6.77       12.92     16.85 o
   0  13   5       38.01       43.24     20.03 o
   1  13   5      211.30      213.26     24.23 o
   2  13   5       22.00       37.60     21.22 o
   3  13   5      194.64      213.88     29.21 o
   4  13   5       19.39       44.53     34.61 o
  -4  14   5        1.22      -21.75     21.75 o
  -3  14   5      387.71      392.75     27.69 o
  -2  14   5       11.02       21.67     25.32 o
  -1  14   5       92.12       98.68     21.93 o
   0  14   5      103.76      146.29     23.32 o
   1  14   5       96.78      124.18     24.46 o
   2  14   5       48.93       38.78     27.09 o
   3  14   5       20.81        2.14     26.91 o
   4  14   5       15.18        8.83     36.04 o
  -3  15   5        3.30      -24.59     24.59 o
  -2  15   5       44.03       35.47     24.51 o
  -1  15   5       26.18        5.19     24.17 o
   0  15   5       73.25       64.28     23.48 o
   1  15   5        6.43        3.54     26.80 o
   2  15   5      160.52      140.85     37.06 o
   3  15   5        4.20       28.37     38.30 o
  -2  16   5      140.03      111.18     35.32 o
  -1  16   5       25.80       56.18     30.47 o
   0  16   5       25.70       43.70     24.98 o
   1  16   5       24.86        7.73     25.96 o
   2  16   5       10.90      -29.97     29.97 o
  -6   0   6        3.41      -18.56     18.56 o
  -4   0   6      266.64      234.67     15.86 o
  -2   0   6     1061.28      943.33     27.53 o
   0   0   6      813.24      910.54     33.04 o
   2   0   6      625.52      603.68     23.38 o
   4   0   6       32.51       25.83     15.16 o
  -7   1   6       95.84       89.98     21.96 o
  -6   1   6        6.77        4.50     12.15 o
  -5   1   6     1328.44     1240.56     28.01 o
  -4   1   6      175.66      170.58      9.70 o
  -3   1   6     3302.97     2971.39     46.65 o
  -2   1   6     5248.95     4394.34     73.07 o
  -1   1   6     9111.10     9168.55    134.28 o
   0   1   6       68.80       58.69      9.43 o
   1   1   6     6136.39     7201.74    131.09 o
   2   1   6     1361.65     1802.51     38.91 o
   3   1   6     1970.43     1705.36     39.07 o
   4   1   6       54.27       35.04     10.83 o
   5   1   6      846.42      759.07     57.40 o
   6   1   6       96.70      119.30     28.57 o
   7   1   6       44.59       77.15     46.50 o
  -7   2   6        2.47        6.80     15.23 o
  -6   2   6        0.09        6.86     15.13 o
  -5   2   6       38.89       47.87     10.31 o
  -4   2   6      193.01      175.59      9.54 o
  -3   2   6      191.99      216.59      9.85 o
  -2   2   6      235.30      345.55     13.64 o
  -1   2   6      156.27      285.89     30.31 o
   0   2   6      245.82      451.15     16.68 o
   1   2   6      954.21      770.46     21.83 o
   2   2   6      116.38      125.78     13.64 o
   3   2   6       22.69       14.51      9.80 o
   4   2   6        4.13       -3.12      9.78 o
   5   2   6      120.65      130.71     25.69 o
   6   2   6       10.26       -6.39     27.54 o
   7   2   6        9.02       23.68     42.37 o
  -7   3   6      123.28      210.76     19.09 o
  -6   3   6      600.38      643.66     19.58 o
  -5   3   6        1.65       24.76     10.02 o
  -4   3   6     1420.85     1321.77     22.34 o
  -3   3   6      537.31      517.48     14.41 o
  -2   3   6      857.82     1008.18     30.48 o
  -1   3   6       16.25      173.80     17.40 o
   0   3   6     4670.82     4777.66     79.48 o
   1   3   6     1077.64      805.42     20.27 o
   2   3   6     2864.89     2291.22     38.66 o
   3   3   6     1433.28     1268.69     44.16 o
   4   3   6     1413.98     1345.27     28.35 o
   5   3   6        0.96       -1.52     27.49 o
   6   3   6      130.93      158.82     40.82 o
   7   3   6       92.04       75.13     32.76 o
  -7   4   6       12.37       31.18     17.78 o
  -6   4   6       77.37       95.85     12.66 o
  -5   4   6       97.89       81.13     11.79 o
  -4   4   6      146.93      171.34     11.40 o
  -3   4   6      617.80      714.82     17.51 o
  -2   4   6      124.13       98.27      7.36 o
  -1   4   6     1374.61     1526.23     25.83 o
   0   4   6      154.03      220.48     10.82 o
   1   4   6      755.34     1069.69     22.59 o
   2   4   6       45.42       39.20      9.13 o
   3   4   6     3350.43     3123.67     56.36 o
   4   4   6       42.98       26.46     15.43 o
   5   4   6      443.34      440.62     34.07 o
   6   4   6        0.17        0.27     27.35 o
   7   4   6      100.09       26.68     32.09 o
  -7   5   6      220.36      264.23     28.76 o
  -6   5   6      174.61      201.66     14.49 o
  -5   5   6       64.91       95.26     12.48 o
  -4   5   6     1261.60     1093.87     20.56 o
  -3   5   6      326.76      346.08     13.69 o
  -2   5   6     4006.89     3461.13     44.21 o
  -1   5   6        4.21       76.12     11.29 o
   0   5   6     6614.89     7806.83    115.60 o
   1   5   6      934.89      749.72     19.33 o
   2   5   6     1358.86     1329.12     33.44 o
   3   5   6     1638.95     1390.26     29.11 o
   4   5   6     1047.62      905.59     24.31 o
   5   5   6        0.71       31.02     26.05 o
   6   5   6       88.77      131.83     31.60 o
   7   5   6       47.82       38.48     46.39 o
  -7   6   6        6.20       21.67     16.00 o
  -6   6   6       10.73       25.36     13.59 o
  -5   6   6       70.51       49.61     13.20 o
  -4   6   6       91.65       93.15     10.65 o
  -3   6   6      238.55      227.68     10.08 o
  -2   6   6        7.37        2.10      7.37 o
  -1   6   6      306.38      440.44     18.53 o
   0   6   6      937.03     1119.08     24.01 o
   1   6   6      572.13      577.43     16.62 o
   2   6   6      608.29      570.65     16.72 o
   3   6   6       23.04        3.21     11.79 o
   4   6   6       38.78       13.80     12.86 o
   5   6   6       34.23        4.23     23.01 o
   6   6   6       75.50       40.94     30.63 o
   7   6   6        0.01      -17.24     33.19 o
  -7   7   6        2.35       22.44     16.88 o
  -6   7   6       22.66       31.00     14.44 o
  -5   7   6      271.24      240.01     15.52 o
  -4   7   6      222.93      225.85     16.22 o
  -3   7   6     2451.74     1935.09     32.01 o
  -2   7   6     1296.37     1155.51     20.90 o
  -1   7   6     5663.01     5485.69     84.00 o
   0   7   6      100.73      127.38     16.55 o
   1   7   6     2570.02     3521.27     53.01 o
   2   7   6      980.02      993.52     30.76 o
   3   7   6      213.71      229.01     15.30 o
   4   7   6        3.10       -4.14     17.26 o
   5   7   6      377.16      353.89     29.96 o
   6   7   6       57.80       86.38     27.63 o
  -6   8   6       40.74       58.15     18.72 o
  -5   8   6        0.59       -7.10     13.48 o
  -4   8   6        3.35       -3.94     13.07 o
  -3   8   6       13.15        0.10      9.78 o
  -2   8   6     1037.20     1023.80     22.74 o
  -1   8   6     1509.30     1644.21     32.37 o
   0   8   6      772.30      865.25     21.50 o
   1   8   6      956.46     1197.27     25.34 o
   2   8   6      475.76      457.90     26.72 o
   3   8   6      421.77      429.38     18.67 o
   4   8   6      245.18      270.84     22.76 o
   5   8   6        2.52       -7.38     25.36 o
   6   8   6        5.50       72.06     28.73 o
  -6   9   6       79.87       60.81     19.92 o
  -5   9   6     1073.28     1023.64     34.24 o
  -4   9   6      809.17      786.29     26.93 o
  -3   9   6     1200.89     1039.15     28.87 o
  -2   9   6     3444.79     2934.33     50.36 o
  -1   9   6     2171.74     2283.19     38.49 o
   0   9   6     1259.25     1458.98     26.98 o
   1   9   6     2419.76     2438.88     38.24 o
   2   9   6      871.76     1032.72     28.25 o
   3   9   6     1766.17     1521.22     37.52 o
   4   9   6       54.73       44.41     19.81 o
   5   9   6      298.29      317.05     38.69 o
   6   9   6       44.05       51.19     29.19 o
  -6  10   6       13.09       15.82     20.49 o
  -5  10   6       30.64       29.13     19.41 o
  -4  10   6       94.55      104.88     19.95 o
  -3  10   6      169.37      169.82     35.23 o
  -2  10   6        9.56       -7.68     13.66 o
  -1  10   6      124.50      112.88     12.89 o
   0  10   6      111.51      109.77     12.23 o
   1  10   6        8.86       14.65     12.18 o
   2  10   6        2.25       22.73     15.67 o
   3  10   6      161.36      132.33     18.44 o
   4  10   6       31.80       42.89     21.08 o
   5  10   6        2.85       -9.08     26.76 o
  -5  11   6       24.01        0.72     22.70 o
  -4  11   6      278.56      245.49     23.26 o
  -3  11   6      490.97      494.37     25.05 o
  -2  11   6      148.42      157.24     17.31 o
  -1  11   6      716.43      733.11     26.42 o
   0  11   6      763.22      832.47     28.36 o
   1  11   6      751.51      787.02     28.01 o
   2  11   6     1085.98      934.61     31.70 o
   3  11   6      310.10      268.30     24.62 o
   4  11   6      330.71      315.20     31.82 o
   5  11   6       35.13       23.82     29.91 o
  -5  12   6        6.23      -21.73     21.73 o
  -4  12   6      253.43      260.76     25.65 o
  -3  12   6        9.73       -9.46     19.97 o
  -2  12   6      299.01      273.45     24.44 o
  -1  12   6       34.10       54.86     17.56 o
   0  12   6       22.51      -15.10     18.62 o
   1  12   6       12.56       29.32     21.74 o
   2  12   6      121.77      131.96     21.97 o
   3  12   6      107.20       90.01     26.16 o
   4  12   6      318.12      287.96     40.39 o
   5  12   6        3.60       52.97     44.73 o
  -4  13   6      295.05      271.64     26.87 o
  -3  13   6       31.59       59.75     21.68 o
  -2  13   6     1451.76     1179.33     39.47 o
  -1  13   6       50.83       57.12     20.77 o
   0  13   6     1601.27     1828.83     50.39 o
   1  13   6       99.84      100.41     23.18 o
   2  13   6      384.59      392.13     29.59 o
   3  13   6       86.83       66.61     26.65 o
   4  13   6      250.58      150.23     39.31 o
  -4  14   6        6.26      -23.10     23.10 o
  -3  14   6       25.51       14.30     33.64 o
  -2  14   6       44.01       40.08     23.69 o
  -1  14   6        3.93      -10.75     24.40 o
   0  14   6      494.28      689.42     33.54 o
   1  14   6        3.70      -22.44     22.44 o
   2  14   6      295.96      303.06     36.69 o
   3  14   6        3.03      -27.40     27.40 o
  -3  15   6      423.73      386.11     34.92 o
  -2  15   6       72.39       52.59     32.61 o
  -1  15   6      645.80      753.96     41.27 o
   0  15   6       90.43       99.12     25.65 o
   1  15   6      419.61      568.34     43.83 o
   2  15   6      225.43      166.95     33.07 o
  -1  16   6      311.59      297.47     34.45 o
   0  16   6        3.75      -14.00     28.89 o
   1  16   6      222.21      275.89     36.15 o
  -7   0   7       97.69      126.52     26.91 o
  -5   0   7       17.76       43.77     21.10 o
  -3   0   7      158.07      175.45     18.64 o
  -1   0   7      975.41     1186.22     33.66 o
   1   0   7      560.26      898.64     49.45 o
   3   0   7      942.08      831.11     42.85 o
   7   0   7       84.49      -47.82     47.82 o
  -7   1   7      116.03      147.00     18.69 o
  -6   1   7      260.71      281.88     16.88 o
  -5   1   7       26.09       79.60     15.37 o
  -4   1   7      628.02      589.55     18.72 o
  -3   1   7      127.77      126.87     11.26 o
  -2   1   7     1987.61     2006.62     34.62 o
   0   1   7     3900.29     4387.34     96.06 o
   1   1   7     2254.72     1856.18     40.66 o
   2   1   7     1926.23     1831.99     36.52 o
   3   1   7      467.18      432.19     19.78 o
   4   1   7     1072.60     1025.16     39.26 o
   5   1   7        4.34       14.35     25.60 o
   6   1   7       93.24       53.02     33.45 o
   7   1   7       18.74       59.61     50.77 o
  -7   2   7       39.50       36.23     18.15 o
  -6   2   7        6.58        7.10     14.10 o
  -5   2   7       17.58       26.87     13.17 o
  -4   2   7      150.24      141.22      9.53 o
  -3   2   7      150.20      205.28     11.65 o
  -2   2   7      298.07      329.03     13.43 o
  -1   2   7      520.98      576.56     20.24 o
   0   2   7      513.74      532.58     19.76 o
   1   2   7      435.81      481.97     16.92 o
   2   2   7       34.28       10.30     10.44 o
   3   2   7      176.85      199.28     20.67 o
   4   2   7      449.95      425.60     18.64 o
   5   2   7       41.04       -2.43     44.18 o
   6   2   7       58.63       50.88     30.03 o
   7   2   7        2.71        3.09     59.02 o
  -7   3   7       46.89       63.46     15.96 o
  -6   3   7        7.00       12.71     12.83 o
  -5   3   7      523.45      515.28     20.21 o
  -4   3   7      550.94      552.64     16.69 o
  -3   3   7     2249.65     1872.10     29.09 o
  -2   3   7      820.59      786.99     19.76 o
  -1   3   7     2673.96     2207.37     41.19 o
   0   3   7       81.65       99.33     10.66 o
   1   3   7      823.35     1259.44     25.60 o
   2   3   7      611.66      613.05     20.29 o
   3   3   7      176.02      178.41     21.69 o
   4   3   7       20.41        3.69     12.96 o
   5   3   7      203.10      208.38     30.32 o
   6   3   7      237.79      267.88     35.80 o
   7   3   7        4.31       48.64     34.51 o
  -7   4   7       10.37       47.77     16.53 o
  -6   4   7        4.79      -13.06     13.06 o
  -5   4   7        1.17       20.01     12.16 o
  -4   4   7       56.37       22.68     11.23 o
  -3   4   7        1.61       -1.83      6.40 o
  -2   4   7     1050.49      886.87     21.16 o
  -1   4   7      470.00      520.71     16.60 o
   0   4   7       42.27       52.97     11.81 o
   1   4   7      337.89      394.85     16.82 o
   2   4   7      129.42      154.33     12.94 o
   3   4   7       37.74       42.46     12.97 o
   4   4   7      147.99      144.70     17.54 o
   5   4   7        0.32      -26.51     26.51 o
   6   4   7        3.63       23.01     34.60 o
   7   4   7        9.22       64.80     34.93 o
  -7   5   7       64.23       61.22     17.39 o
  -6   5   7       14.82       12.90     13.86 o
  -5   5   7      389.14      345.99     16.42 o
  -4   5   7      187.87      223.09     14.03 o
  -3   5   7      315.04      305.34     12.80 o
  -2   5   7      489.61      404.95     17.84 o
  -1   5   7     1873.30     1811.90     33.20 o
   0   5   7       21.48       33.00      9.48 o
   1   5   7     1308.44     1443.65     29.16 o
   2   5   7       29.34       21.02     11.21 o
   3   5   7     1696.31     1483.84     34.17 o
   4   5   7        1.08       -6.03     15.59 o
   5   5   7      184.83      162.95     33.34 o
   6   5   7      115.15      103.39     33.60 o
  -7   6   7        0.71       -8.21     17.25 o
  -6   6   7       45.08       49.59     14.97 o
  -5   6   7      263.13      260.20     16.15 o
  -4   6   7      135.52      113.86     13.40 o
  -3   6   7      479.19      416.59     15.24 o
  -2   6   7      562.57      510.16     15.13 o
  -1   6   7      550.45      591.31     16.31 o
   0   6   7      389.90      589.21     18.13 o
   1   6   7      557.92      579.07     18.39 o
   2   6   7      218.33      184.43     20.71 o
   3   6   7       34.85       33.09     14.38 o
   4   6   7       80.65       54.15     20.72 o
   5   6   7      258.29      206.13     33.75 o
   6   6   7       25.04       -4.41     32.23 o
  -6   7   7      224.00      243.95     20.18 o
  -5   7   7       45.64       40.31     14.35 o
  -4   7   7      321.92      278.56     24.50 o
  -3   7   7      452.13      466.02     16.11 o
  -2   7   7      336.06      415.33     18.41 o
  -1   7   7      204.72      348.40     25.65 o
   0   7   7     2353.23     2455.95     43.23 o
   1   7   7     1068.26     1031.72     25.34 o
   2   7   7     2206.05     1905.48     41.34 o
   3   7   7       98.69       66.96     16.01 o
   4   7   7      492.58      489.97     26.54 o
   5   7   7       33.30       -5.26     29.96 o
   6   7   7       45.23       78.72     35.40 o
  -6   8   7      270.50      300.76     21.48 o
  -5   8   7        3.62        3.36     16.31 o
  -4   8   7      695.29      679.96     29.58 o
  -3   8   7        4.82       -0.42     12.70 o
  -2   8   7      450.57      463.35     20.28 o
  -1   8   7      179.26      209.00     14.10 o
   0   8   7       17.18      -10.99     10.99 o
   1   8   7      126.78      127.88     12.88 o
   2   8   7      142.71      192.43     17.97 o
   3   8   7      184.58      192.96     19.05 o
   4   8   7      172.23      190.56     22.87 o
   5   8   7        1.20       -2.06     26.54 o
   6   8   7       47.27       64.96     35.92 o
  -6   9   7       32.54       39.40     20.96 o
  -5   9   7        0.19        0.51     18.95 o
  -4   9   7      155.64      122.48     19.93 o
  -3   9   7       14.18      -16.39     16.39 o
  -2   9   7     1000.73      808.52     26.53 o
  -1   9   7        2.23       23.11     13.80 o
   0   9   7      420.63      520.98     17.96 o
   1   9   7      287.80      260.17     15.20 o
   2   9   7       20.80       43.37     16.13 o
   3   9   7      131.51       94.90     18.11 o
   4   9   7      144.65      140.66     23.07 o
   5   9   7        0.18       -5.79     27.39 o
  -5  10   7        1.36       18.78     20.42 o
  -4  10   7       20.53        3.30     20.70 o
  -3  10   7        0.14       19.40     20.43 o
  -2  10   7       35.40       67.95     15.71 o
  -1  10   7      378.90      552.84     24.84 o
   0  10   7      858.45     1127.35     37.36 o
   1  10   7      344.86      425.79     35.13 o
   2  10   7      311.72      347.98     22.10 o
   3  10   7        1.91       26.84     21.02 o
   4  10   7      170.68      148.01     37.35 o
   5  10   7       15.57       -5.12     29.43 o
  -5  11   7      134.10      103.07     27.57 o
  -4  11   7       76.71       99.27     23.41 o
  -3  11   7     1082.68      942.84     40.61 o
  -2  11   7       35.21       36.80     20.01 o
  -1  11   7     1031.82     1073.96     32.36 o
   0  11   7      161.38      215.20     19.62 o
   1  11   7      662.03      804.09     40.80 o
   2  11   7      459.36      410.78     26.29 o
   3  11   7      212.73      183.41     27.65 o
   4  11   7       38.35       35.57     29.68 o
   5  11   7      321.75      297.10     43.38 o
  -5  12   7        9.13        7.35     23.08 o
  -4  12   7        3.25       -5.07     21.65 o
  -3  12   7        2.28       -5.81     23.39 o
  -2  12   7       58.24       80.10     20.35 o
  -1  12   7      359.51      433.91     23.95 o
   0  12   7        9.90      -17.36     19.68 o
   1  12   7      276.25      337.98     26.05 o
   2  12   7        4.58      -12.94     21.08 o
   3  12   7       40.14       75.42     27.58 o
   4  12   7        2.16        9.69     37.23 o
  -4  13   7        9.63      -23.35     23.35 o
  -3  13   7       84.59       47.31     23.25 o
  -2  13   7        1.30       11.70     23.37 o
  -1  13   7      625.31      662.47     36.78 o
   0  13   7        1.30        1.17     21.82 o
   1  13   7      699.77      680.78     32.84 o
   2  13   7        3.60       17.94     22.92 o
   3  13   7      597.05      477.80     37.31 o
   4  13   7        1.78      -37.79     37.79 o
  -3  14   7      115.54       94.36     53.96 o
  -2  14   7      131.05      140.11     55.12 o
  -1  14   7        5.48       29.47     29.23 o
   0  14   7      176.25      161.16     26.15 o
   1  14   7       17.67        3.35     24.33 o
   2  14   7       79.14       71.19     29.78 o
   3  14   7       28.07       22.92     30.25 o
  -2  15   7      190.59      184.91     38.52 o
  -1  15   7       54.41       50.57     28.96 o
   0  15   7      425.18      475.29     37.88 o
   1  15   7       51.10       31.46     36.69 o
   2  15   7      323.77      274.52     56.19 o
  -6   0   8        1.52       21.24     25.86 o
  -4   0   8      171.22      145.51     23.63 o
  -2   0   8     3517.01     2949.25    127.71 o
   0   0   8      587.77      593.26     30.92 o
   2   0   8     1050.99     1254.79     46.71 o
   4   0   8       31.51        8.70     30.21 o
  -7   1   8       74.09       58.71     25.03 o
  -6   1   8       11.65       22.54     15.50 o
  -5   1   8      270.28      296.14     30.56 o
  -4   1   8      837.93      777.01     27.08 o
  -3   1   8      615.84      577.28     16.06 o
  -2   1   8      180.65      187.41     13.47 o
  -1   1   8      596.46      539.62     21.16 o
   0   1   8      120.64      168.00     17.96 o
   1   1   8      139.47      232.58     19.22 o
   2   1   8        8.26        0.90     11.45 o
   3   1   8      476.89      474.11     21.83 o
   4   1   8       72.68       70.38     21.01 o
   5   1   8       76.17       36.06     28.61 o
   6   1   8      130.91      158.06     51.58 o
  -7   2   8       23.22      -14.58     23.68 o
  -6   2   8      136.14      141.64     17.41 o
  -5   2   8      399.09      351.24     18.62 o
  -4   2   8      238.40      195.50     18.15 o
  -3   2   8      543.26      453.47     16.20 o
  -2   2   8       68.06       71.79     11.01 o
  -1   2   8     1816.84     1464.33     40.80 o
   0   2   8      348.84      381.85     25.72 o
   1   2   8      255.90      603.88     32.21 o
   2   2   8      100.99       86.58     13.11 o
   3   2   8       11.70       11.08     16.22 o
   4   2   8      563.72      591.77     25.48 o
   5   2   8      107.86       98.03     30.54 o
   6   2   8       27.62       69.69     32.75 o
  -7   3   8       66.63       73.33     15.69 o
  -6   3   8       44.16       83.70     16.65 o
  -5   3   8      181.27      146.31     16.35 o
  -4   3   8        7.41       15.83     13.53 o
  -3   3   8      172.58      143.65     13.29 o
  -2   3   8        7.50       20.30      9.74 o
  -1   3   8      594.93     1068.45     26.36 o
   0   3   8      142.56      182.31     14.51 o
   1   3   8     1985.03     2006.01     40.56 o
   2   3   8      391.88      353.48     18.97 o
   3   3   8       20.71        5.89     13.40 o
   4   3   8       52.45       53.77     26.59 o
   5   3   8       85.42      104.21     31.67 o
   6   3   8        1.56      -16.31     32.51 o
  -7   4   8      150.89      174.45     19.35 o
  -6   4   8        3.47        7.92     14.62 o
  -5   4   8      239.55      222.67     15.81 o
  -4   4   8       41.44       41.61     12.65 o
  -3   4   8     1048.66      943.88     30.72 o
  -2   4   8        0.57       -5.76      8.90 o
  -1   4   8      281.04      376.25     18.40 o
   0   4   8        2.18       -9.46      9.46 o
   1   4   8     1481.01     1158.06     26.23 o
   2   4   8      107.30       71.56     13.61 o
   3   4   8     1559.61     1386.15     33.92 o
   4   4   8       38.00       44.79     17.61 o
   5   4   8       60.05       19.32     30.34 o
   6   4   8       19.29       12.16     33.11 o
  -6   5   8       81.19       83.40     17.83 o
  -5   5   8        1.16      -10.74     13.65 o
  -4   5   8      200.80      177.05     14.58 o
  -3   5   8      256.99      257.58     14.13 o
  -2   5   8     1247.94     1102.51     22.99 o
  -1   5   8       13.88       22.96     10.38 o
   0   5   8      358.76      443.63     18.31 o
   1   5   8      321.46      293.36     14.69 o
   2   5   8      149.93      175.95     18.02 o
   3   5   8       34.87       18.79     16.49 o
   4   5   8      112.87       58.21     40.85 o
   5   5   8        6.75        1.36     30.01 o
   6   5   8        9.34       -3.70     41.93 o
  -6   6   8       85.03       86.41     18.84 o
  -5   6   8        1.38      -15.84     15.84 o
  -4   6   8      130.25      104.74     14.47 o
  -3   6   8       18.62       10.20     11.49 o
  -2   6   8      108.50       91.38     11.09 o
  -1   6   8      599.71      591.24     16.92 o
   0   6   8      749.18      900.38     26.21 o
   1   6   8       92.32      167.38     16.83 o
   2   6   8       56.53       11.06     13.83 o
   3   6   8      115.17       89.37     24.68 o
   4   6   8      266.14      232.85     25.93 o
   5   6   8       13.32      -19.06     30.46 o
   6   6   8        4.34       41.27     35.98 o
  -6   7   8       26.63       26.67     18.66 o
  -5   7   8       85.87       74.06     19.35 o
  -4   7   8      379.28      342.55     27.89 o
  -3   7   8      816.35      700.58     21.08 o
  -2   7   8       36.20       33.93     12.53 o
  -1   7   8      149.40      107.65     12.77 o
   0   7   8      248.23      346.39     16.37 o
   1   7   8        4.29       25.14     12.23 o
   2   7   8      140.55       99.72     25.57 o
   3   7   8        3.40       11.63     31.88 o
   4   7   8       70.22       64.60     23.69 o
   5   7   8       71.83       69.64     48.01 o
   6   7   8       83.53      102.14     38.14 o
  -6   8   8       10.20        5.42     20.83 o
  -5   8   8       27.88       22.77     17.64 o
  -4   8   8      189.66      197.70     18.23 o
  -3   8   8       10.94       13.18     14.92 o
  -2   8   8     1155.52      891.19     27.19 o
  -1   8   8      135.33      186.37     23.84 o
   0   8   8      413.76      502.86     21.33 o
   1   8   8      108.42      130.04     16.39 o
   2   8   8      567.91      584.64     44.09 o
   3   8   8       30.25        6.91     18.99 o
   4   8   8       13.17       15.48     30.94 o
   5   8   8        0.42      -33.32     33.32 o
  -5   9   8       10.79       -7.97     20.53 o
  -4   9   8       44.31       55.76     20.21 o
  -3   9   8       78.55       51.41     20.74 o
  -2   9   8       30.84       26.96     16.73 o
  -1   9   8       23.73       13.18     15.09 o
   0   9   8      184.58      235.23     18.51 o
   1   9   8       28.17       29.58     18.30 o
   2   9   8      283.22      278.83     34.16 o
   3   9   8      190.21      163.86     21.04 o
   4   9   8       84.98      100.63     29.59 o
   5   9   8        2.17      -12.13     35.74 o
  -5  10   8      201.55      194.02     30.43 o
  -4  10   8       31.55       35.27     21.09 o
  -3  10   8      247.78      222.00     25.23 o
  -2  10   8       38.31        5.87     17.53 o
  -1  10   8      449.38      475.14     22.86 o
   0  10   8        2.79       -5.15     16.17 o
   1  10   8      277.27      306.65     24.21 o
   2  10   8        0.57       -7.10     19.48 o
   3  10   8      314.19      326.79     37.44 o
   4  10   8        7.36        6.88     34.67 o
   5  10   8      139.38       97.31     39.44 o
  -5  11   8       39.60       50.27     23.55 o
  -4  11   8        4.15        8.65     22.14 o
  -3  11   8      190.40      153.42     25.53 o
  -2  11   8        7.28      -17.59     18.34 o
  -1  11   8       78.78       81.89     18.30 o
   0  11   8      115.60      111.80     21.73 o
   1  11   8      108.09      131.64     23.84 o
   2  11   8      190.25      148.35     23.63 o
   3  11   8        6.72       29.58     26.47 o
   4  11   8       43.34       25.88     38.22 o
  -4  12   8      226.69      208.72     48.81 o
  -3  12   8      184.02      191.87     27.85 o
  -2  12   8      121.06       81.02     21.64 o
  -1  12   8      215.07      306.65     29.42 o
   0  12   8      119.99       74.27     22.62 o
   1  12   8      259.80      327.82     36.85 o
   2  12   8      236.81      192.22     25.83 o
   3  12   8      154.45       99.43     29.60 o
   4  12   8       44.37       45.42     50.15 o
  -3  13   8        5.88      -29.63     29.63 o
  -2  13   8      317.62      310.01     37.83 o
  -1  13   8        2.50        5.21     25.23 o
   0  13   8       28.47       -8.01     22.14 o
   1  13   8        1.60       18.20     35.52 o
   2  13   8        8.35       24.33     29.33 o
   3  13   8        4.16       -3.41     31.53 o
  -2  14   8      232.80      292.33     39.29 o
  -1  14   8        4.72       21.87     27.21 o
   0  14   8      276.47      388.15     35.03 o
   1  14   8        2.07       -4.10     25.30 o
   2  14   8       36.86       26.48     30.54 o
   0  15   8      122.43      203.93     33.54 o
  -5   0   9      408.92      426.96     34.30 o
  -3   0   9      421.97      419.88     24.88 o
   1   0   9     1747.20     1269.35     49.32 o
   3   0   9      772.40      749.56     57.40 o
   5   0   9      145.17       94.17     50.70 o
  -6   1   9      134.73      123.42     18.26 o
  -5   1   9        9.39        5.50     18.02 o
  -4   1   9      311.87      279.55     20.98 o
  -3   1   9      290.41      334.07     16.79 o
  -2   1   9     1487.62     1394.81     35.85 o
  -1   1   9       81.38      154.50     23.33 o
   0   1   9     1021.80     1183.38     32.97 o
   1   1   9      123.61      155.63     16.14 o
   2   1   9      887.08     1029.37     36.50 o
   3   1   9      310.77      333.42     21.96 o
   4   1   9       86.85       89.78     22.44 o
   5   1   9        5.75       95.28     48.12 o
   6   1   9       26.87      -52.69     52.69 o
  -6   2   9      230.68      242.82     20.55 o
  -5   2   9      336.97      319.75     19.74 o
  -4   2   9      273.16      239.28     20.19 o
  -3   2   9     2211.94     1976.32     40.69 o
  -2   2   9      614.05      657.94     25.48 o
  -1   2   9     5517.64     4979.03     95.80 o
   0   2   9     1474.32     1505.53     37.80 o
   1   2   9     2179.76     3125.46     57.75 o
   2   2   9      965.97      806.11     28.99 o
   3   2   9      761.41      679.03     30.30 o
   4   2   9      632.07      580.18     27.04 o
   5   2   9      291.92      266.75     36.49 o
   6   2   9       10.13        8.92     35.69 o
  -6   3   9        0.47      -17.63     17.63 o
  -5   3   9       21.23       33.06     16.51 o
  -4   3   9      146.86      153.64     16.73 o
  -3   3   9      280.94      247.73     18.73 o
  -2   3   9      124.84      126.01     15.62 o
  -1   3   9        5.56       -4.15     15.87 o
   0   3   9       21.75       30.61     16.35 o
   1   3   9       24.10        0.03     14.34 o
   2   3   9       89.03      124.68     15.50 o
   3   3   9       43.66       28.56     17.33 o
   4   3   9      130.32      128.99     24.31 o
   5   3   9        3.57       -6.35     30.40 o
   6   3   9       13.43       21.01     36.06 o
  -6   4   9        1.93      -17.71     17.71 o
  -5   4   9       40.44       20.15     16.83 o
  -4   4   9      486.36      491.80     21.77 o
  -3   4   9        9.70       19.60     12.15 o
  -2   4   9     1913.57     1539.39     31.44 o
  -1   4   9       20.77       12.86     11.11 o
   0   4   9     1388.71     1462.27     30.65 o
   1   4   9       22.59       30.58     12.02 o
   2   4   9      687.41      692.26     28.95 o
   3   4   9       53.62       48.74     18.18 o
   4   4   9       33.35       13.84     22.76 o
   5   4   9        0.09       36.37     33.63 o
   6   4   9      132.13      149.83     38.66 o
  -6   5   9        6.57       -2.86     18.68 o
  -5   5   9      152.15      145.71     18.71 o
  -4   5   9      186.07      178.61     17.86 o
  -3   5   9      270.28      253.64     19.08 o
  -2   5   9       43.00       33.36     11.42 o
  -1   5   9      396.88      389.55     16.62 o
   0   5   9        0.69        1.82     11.59 o
   1   5   9      377.53      372.45     16.87 o
   2   5   9      133.69       97.34     15.72 o
   3   5   9      305.90      281.35     23.27 o
   4   5   9       54.29       35.10     23.45 o
   5   5   9       15.93       31.09     33.78 o
   6   5   9       15.03      -12.10     36.78 o
  -6   6   9      114.69      153.79     23.14 o
  -5   6   9      259.23      251.94     21.50 o
  -4   6   9       98.94      116.17     17.34 o
  -3   6   9      570.79      580.10     24.24 o
  -2   6   9        5.13       30.79     12.59 o
  -1   6   9     1644.53     1477.49     40.88 o
   0   6   9      177.05      178.22     16.47 o
   1   6   9      528.68      763.60     26.20 o
   2   6   9      362.77      345.79     44.08 o
   3   6   9      639.39      587.47     27.97 o
   4   6   9      258.47      252.37     36.37 o
   5   6   9       85.53       58.32     35.04 o
  -6   7   9        3.79        4.30     19.75 o
  -5   7   9       39.44       15.95     17.97 o
  -4   7   9       12.23       10.64     16.90 o
  -3   7   9       63.17       37.21     19.57 o
  -2   7   9        9.10       16.20     12.55 o
  -1   7   9      388.60      483.40     26.96 o
   0   7   9       52.41       75.39     15.45 o
   1   7   9      401.39      399.97     20.80 o
   2   7   9       27.02      -18.95     20.17 o
   3   7   9        7.30       -4.91     19.26 o
   4   7   9       17.16       23.56     32.66 o
   5   7   9       68.41        8.11     36.29 o
  -5   8   9      107.90       96.64     22.22 o
  -4   8   9       18.70       -0.20     19.97 o
  -3   8   9      247.49      231.84     24.53 o
  -2   8   9      125.21      110.05     22.83 o
  -1   8   9      215.51      379.81     20.21 o
   0   8   9       47.82       88.46     16.51 o
   1   8   9      866.75      929.88     34.54 o
   2   8   9       13.94       10.94     19.40 o
   3   8   9      301.91      263.60     25.75 o
   4   8   9        0.57      -23.54     34.37 o
   5   8   9       62.91       39.39     38.33 o
  -5   9   9        8.39       -2.74     22.10 o
  -4   9   9      286.12      282.18     26.43 o
  -3   9   9       84.17       54.64     28.70 o
  -2   9   9      764.58      694.31     44.64 o
  -1   9   9        0.67        0.30     15.54 o
   0   9   9      282.11      211.61     19.40 o
   1   9   9       18.25        6.89     19.16 o
   2   9   9      313.30      282.87     25.07 o
   3   9   9       35.49       36.91     25.86 o
   4   9   9      114.17      121.82     39.83 o
  -4  10   9      218.58      163.62     24.99 o
  -3  10   9      174.82      159.38     48.80 o
  -2  10   9     1133.63      997.81     35.82 o
  -1  10   9      337.61      362.92     22.58 o
   0  10   9     1125.30     1287.22     41.01 o
   1  10   9       79.04      113.44     22.49 o
   2  10   9      338.84      315.61     26.38 o
   3  10   9        1.09       13.90     26.86 o
   4  10   9      210.79      189.03     51.18 o
  -4  11   9      125.82       40.43     28.25 o
  -3  11   9      297.93      264.64     36.13 o
  -2  11   9      119.93       52.98     24.31 o
  -1  11   9       80.09       65.02     31.10 o
   0  11   9      483.97      656.22     31.70 o
   1  11   9        5.22       -0.14     21.54 o
   2  11   9      192.25      151.45     24.58 o
   3  11   9       11.27       42.32     28.47 o
  -3  12   9       90.16       68.00     32.72 o
  -2  12   9      300.20      286.28     36.97 o
  -1  12   9       73.08       74.99     26.58 o
   0  12   9      405.93      509.27     30.49 o
   1  12   9       31.64       48.27     24.17 o
   2  12   9      418.21      316.43     34.10 o
   3  12   9        9.85       -0.91     29.55 o
  -2  13   9       77.38       13.22     32.12 o
  -1  13   9      141.04      138.90     29.55 o
   0  13   9       48.19       63.93     28.24 o
   1  13   9      137.16      166.23     27.33 o
   2  13   9       54.31       69.89     33.65 o
  -1  14   9      158.13      154.63     37.45 o
   0  14   9      155.71      204.36     33.97 o
  -6   0  10       85.75       86.74     34.12 o
  -4   0  10     1417.18     1274.47     73.98 o
  -2   0  10     2290.42     1978.61     66.14 o
   0   0  10     3090.21     3612.94    105.20 o
   2   0  10      990.74     1189.66    138.35 o
   4   0  10      724.18      633.14     65.66 o
  -6   1  10       44.36       51.05     19.31 o
  -5   1  10        0.55      -19.72     19.72 o
  -4   1  10      107.82       99.25     20.06 o
  -3   1  10        8.76       24.65     19.13 o
  -2   1  10      202.14      224.85     18.48 o
  -1   1  10       65.87       59.13     15.95 o
   0   1  10      165.51      270.36     20.02 o
   1   1  10       12.05       43.10     14.30 o
   2   1  10      335.13      343.73     28.13 o
   3   1  10        0.41      -20.38     20.38 o
   4   1  10       46.96       52.32     48.86 o
   5   1  10        6.20       49.45     53.06 o
  -6   2  10      102.71      137.27     21.24 o
  -5   2  10        7.51      -13.63     17.40 o
  -4   2  10       26.39       20.65     18.46 o
  -3   2  10       29.05       15.46     19.36 o
  -2   2  10       99.88      132.78     17.46 o
  -1   2  10       19.00       26.07     15.74 o
   0   2  10      171.40      162.59     17.69 o
   1   2  10      132.05      114.04     26.23 o
   2   2  10      546.83      527.24     25.92 o
   3   2  10       14.26       26.04     18.46 o
   4   2  10      114.49      174.39     34.80 o
   5   2  10        8.60       25.64     52.25 o
  -6   3  10        1.43        4.21     20.25 o
  -5   3  10        3.32       13.15     17.84 o
  -4   3  10        4.33       -3.58     19.61 o
  -3   3  10        6.40       16.20     18.97 o
  -2   3  10      444.51      470.39     23.09 o
  -1   3  10      675.31      701.70     31.91 o
   0   3  10      721.11      966.96     46.02 o
   1   3  10      228.15      332.37     21.66 o
   2   3  10      492.40      461.82     24.86 o
   3   3  10        0.68        1.81     18.56 o
   4   3  10       24.66       -3.03     30.66 o
   5   3  10        3.48        1.21     35.20 o
  -6   4  10       70.76       89.44     20.74 o
  -5   4  10      391.52      386.93     23.03 o
  -4   4  10      143.59      148.24     18.73 o
  -3   4  10      315.25      262.41     20.75 o
  -2   4  10       57.59       78.51     14.18 o
  -1   4  10      673.04      956.59     32.74 o
   0   4  10      159.56      188.32     18.68 o
   1   4  10     1826.66     1664.19     38.64 o
   2   4  10      152.93      163.17     20.64 o
   3   4  10      329.63      324.39     24.77 o
   4   4  10       41.07       23.29     34.13 o
   5   4  10      160.79      175.98     78.96 o
  -5   5  10        9.96       -6.72     18.41 o
  -4   5  10      154.38      153.23     19.36 o
  -3   5  10       18.05        4.52     17.01 o
  -2   5  10      324.25      332.58     19.00 o
  -1   5  10      402.02      435.96     22.89 o
   0   5  10      150.50      138.70     16.47 o
   1   5  10      174.34      218.12     18.10 o
   2   5  10      204.72      252.91     39.12 o
   3   5  10        9.39       14.95     20.06 o
   4   5  10        7.88      -32.38     33.05 o
   5   5  10        1.24       -4.08     36.97 o
  -5   6  10       14.73       25.66     23.01 o
  -4   6  10        3.10      -17.28     17.28 o
  -3   6  10      423.00      409.87     29.92 o
  -2   6  10      160.15      209.84     17.66 o
  -1   6  10      430.74      381.49     20.38 o
   0   6  10       56.45       59.34     15.95 o
   1   6  10       81.53      136.52     19.93 o
   2   6  10      108.97       95.77     28.27 o
   3   6  10      116.06       99.59     21.66 o
   4   6  10       38.51       -1.78     34.05 o
   5   6  10       59.29       34.36     37.31 o
  -5   7  10       76.20       61.95     22.64 o
  -4   7  10      146.88      116.93     22.05 o
  -3   7  10      126.03      109.43     32.17 o
  -2   7  10       83.59       65.47     18.47 o
  -1   7  10        3.61      -14.98     14.98 o
   0   7  10      241.27      271.88     25.21 o
   1   7  10        0.06       -2.55     18.30 o
   2   7  10       29.20       15.26     19.87 o
   3   7  10       90.59       48.89     21.84 o
   4   7  10      149.61      154.65     38.74 o
  -5   8  10        0.38      -21.81     21.81 o
  -4   8  10      348.30      369.89     27.13 o
  -3   8  10      154.07      185.38     25.04 o
  -2   8  10      391.36      354.91     24.65 o
  -1   8  10      111.83      114.48     17.96 o
   0   8  10      616.40      820.78     33.27 o
   1   8  10       61.20       67.14     21.25 o
   2   8  10      241.71      238.61     25.61 o
   3   8  10        1.11      -13.76     24.87 o
   4   8  10       93.56       73.97     39.28 o
  -4   9  10        9.60      -22.56     22.56 o
  -3   9  10      141.61      103.34     24.83 o
  -2   9  10      207.35      186.98     31.27 o
  -1   9  10      325.65      416.94     25.90 o
   0   9  10      192.37      222.11     35.72 o
   1   9  10      474.95      479.48     43.64 o
   2   9  10      189.77      142.60     24.43 o
   3   9  10       69.69       27.36     28.45 o
   4   9  10        5.36       27.36     40.43 o
  -4  10  10        7.22       27.64     36.39 o
  -3  10  10       89.59       51.24     25.51 o
  -2  10  10       19.34       35.62     23.63 o
  -1  10  10      240.96      299.65     44.13 o
   0  10  10       81.04       61.38     22.53 o
   1  10  10      191.13      200.22     25.42 o
   2  10  10      143.66      120.79     25.36 o
   3  10  10      300.36      320.31     35.85 o
  -3  11  10       73.70       38.79     31.63 o
  -2  11  10       20.06        5.09     30.56 o
  -1  11  10      140.54      103.66     27.10 o
   0  11  10       47.15       14.90     28.90 o
   1  11  10       61.51       23.94     23.24 o
   2  11  10        2.36      -27.06     29.24 o
   3  11  10       61.03       23.54     30.70 o
  -2  12  10       25.03       13.13     32.05 o
  -1  12  10      275.32      370.66     33.36 o
   0  12  10        2.70      -27.34     27.34 o
   1  12  10      306.21      315.81     29.82 o
   2  12  10       10.87       47.48     31.14 o
   0  13  10       42.15       16.74     34.40 o
  -5   0  11       29.13       45.27     32.06 o
  -3   0  11       71.72       47.01     30.43 o
  -1   0  11      123.88      203.03     28.41 o
   1   0  11      561.49      523.65     37.99 o
   3   0  11       57.39       44.58     30.68 o
   5   0  11       58.31       11.72     59.32 o
  -5   1  11       64.51      130.88     23.88 o
  -4   1  11       30.19       12.30     20.71 o
  -3   1  11       26.55       32.25     21.60 o
  -2   1  11       54.77       49.47     20.38 o
  -1   1  11      157.30      242.84     20.81 o
   0   1  11       66.82       28.69     17.46 o
   1   1  11        2.17       38.68     18.64 o
   2   1  11       77.81       40.14     20.26 o
   3   1  11       10.51       16.49     30.43 o
   4   1  11       99.54       64.15     40.61 o
   5   1  11        7.21       82.36     44.57 o
  -5   2  11       30.65       36.40     19.48 o
  -4   2  11       55.42       19.83     20.84 o
  -3   2  11      378.31      357.29     26.92 o
  -2   2  11      442.09      456.02     38.27 o
  -1   2  11       34.28       19.84     16.98 o
   0   2  11      400.10      452.21     25.13 o
   1   2  11       61.92       63.42     21.51 o
   2   2  11      742.48      700.91     34.59 o
   3   2  11        2.26      -22.17     22.17 o
   4   2  11       61.48       69.42     55.86 o
   5   2  11        6.03       29.70     59.25 o
  -5   3  11       34.45       19.08     19.65 o
  -4   3  11      107.21       92.23     19.30 o
  -3   3  11        5.87      -16.65     20.86 o
  -2   3  11       49.96       53.81     20.27 o
  -1   3  11       26.26       36.12     17.59 o
   0   3  11       14.18      -14.66     18.66 o
   1   3  11        2.30      -19.68     19.68 o
   2   3  11       23.56       28.78     19.51 o
   3   3  11       12.80      -13.60     19.96 o
   4   3  11      105.42      127.26     49.11 o
   5   3  11        1.45      -10.09     38.57 o
  -5   4  11        1.32       39.52     20.06 o
  -4   4  11      351.67      303.45     22.66 o
  -3   4  11       34.09       30.19     18.85 o
  -2   4  11      148.38      142.66     17.82 o
  -1   4  11        6.53       15.42     16.80 o
   0   4  11      159.19      234.48     19.09 o
   1   4  11        6.04        3.99     24.87 o
   2   4  11       17.20      -11.09     18.58 o
   3   4  11        1.41       -2.55     20.73 o
   4   4  11       96.03       23.85     35.88 o
  -5   5  11       18.63       -3.89     20.28 o
  -4   5  11        2.03       20.83     18.88 o
  -3   5  11       19.53       -4.20     18.47 o
  -2   5  11      112.15       65.06     18.95 o
  -1   5  11       88.14       63.62     18.56 o
   0   5  11      166.26      238.78     19.65 o
   1   5  11        5.71       12.49     19.09 o
   2   5  11       57.04       38.48     20.82 o
   3   5  11       65.75       49.87     22.13 o
   4   5  11        1.57       -3.32     36.88 o
  -5   6  11      122.14      111.19     24.11 o
  -4   6  11       20.27       -4.98     21.48 o
  -3   6  11      363.37      380.02     24.91 o
  -2   6  11      168.78      148.33     20.44 o
  -1   6  11      299.55      283.70     20.58 o
   0   6  11      330.74      363.01     24.94 o
   1   6  11      207.07      233.45     23.68 o
   2   6  11      520.93      398.53     27.55 o
   3   6  11      206.05      188.69     31.44 o
   4   6  11       63.41       -5.49     38.01 o
  -4   7  11       76.80       45.26     22.79 o
  -3   7  11       28.69       12.84     22.31 o
  -2   7  11       16.35       14.27     26.64 o
  -1   7  11      210.96      237.35     22.94 o
   0   7  11       26.07        0.70     19.83 o
   1   7  11       37.34       42.05     25.57 o
   2   7  11       51.14       40.37     21.99 o
   3   7  11       89.65       66.28     30.53 o
   4   7  11       26.67       -2.22     39.04 o
  -4   8  11       26.11      -10.54     23.02 o
  -3   8  11       76.90       32.69     29.71 o
  -2   8  11       64.89       59.13     23.30 o
  -1   8  11      288.91      354.86     29.67 o
   0   8  11        0.15        6.33     20.61 o
   1   8  11      361.96      396.36     28.13 o
   2   8  11        0.38       21.52     23.01 o
   3   8  11       73.51       63.65     29.38 o
  -3   9  11       90.45       56.15     25.52 o
  -2   9  11        1.41       16.80     29.37 o
  -1   9  11       48.20       17.19     24.34 o
   0   9  11        8.75      -20.99     20.99 o
   1   9  11      124.85      109.79     24.44 o
   2   9  11       52.84       29.74     24.43 o
   3   9  11       70.29       50.26     30.45 o
  -3  10  11      150.29      124.35     34.36 o
  -2  10  11      146.84       93.74     33.91 o
  -1  10  11       64.13       58.19     35.04 o
   0  10  11       13.52      -17.73     26.04 o
   1  10  11       15.58      -15.64     23.48 o
   2  10  11       14.55       19.68     29.04 o
  -2  11  11      113.83      118.69     35.93 o
  -1  11  11      178.25      213.11     37.46 o
   0  11  11      119.37      101.23     29.87 o
   1  11  11      119.23      103.40     26.89 o
  -4   0  12      777.25      649.90     45.61 o
  -2   0  12      808.48      775.06     61.46 o
   0   0  12      500.28      581.26     53.98 o
   2   0  12       12.12       44.02     30.85 o
   4   0  12       69.44      134.33     64.63 o
  -5   1  12        0.57       13.00     23.79 o
  -4   1  12       11.21       26.24     22.61 o
  -3   1  12       31.07       46.34     23.99 o
  -2   1  12       55.15       29.50     26.23 o
  -1   1  12       70.97       69.20     19.97 o
   0   1  12      142.97      280.44     24.60 o
   1   1  12        8.10       39.43     21.15 o
   2   1  12       10.35       13.39     22.98 o
   3   1  12        8.94       50.40     23.88 o
   4   1  12        1.23      -29.45     43.84 o
  -4   2  12        1.67       -7.43     25.19 o
  -3   2  12      348.63      319.78     29.46 o
  -2   2  12       59.74       30.73     54.20 o
  -1   2  12      151.70      189.63     25.22 o
   0   2  12      137.70      190.52     22.69 o
   1   2  12      175.93      208.02     23.76 o
   2   2  12      248.98      236.10     25.66 o
   3   2  12      117.15      141.28     32.67 o
   4   2  12        6.68      -16.65     60.13 o
  -4   3  12       24.23       35.26     20.19 o
  -3   3  12       35.13       10.76     19.90 o
  -2   3  12       17.81       20.35     25.87 o
  -1   3  12       83.10       80.08     25.29 o
   0   3  12       46.03       10.42     20.17 o
   1   3  12        5.87       47.48     23.84 o
   2   3  12      174.28      170.89     27.43 o
   3   3  12        4.73       -2.56     32.17 o
   4   3  12       76.91       70.89     64.99 o
  -4   4  12       42.17       23.17     20.38 o
  -3   4  12       32.41        9.94     20.23 o
  -2   4  12       59.39       51.09     19.90 o
  -1   4  12      456.10      523.20     27.53 o
   0   4  12       41.01       -8.25     22.24 o
   1   4  12      358.12      421.61     31.18 o
   2   4  12       42.80        5.66     21.63 o
   3   4  12       99.92       88.59     29.36 o
   4   4  12       22.72       20.30     40.48 o
  -4   5  12        1.36      -11.13     20.40 o
  -3   5  12       47.05        3.91     20.83 o
  -2   5  12       88.57       92.17     20.89 o
  -1   5  12       79.05      105.02     21.02 o
   0   5  12       42.13       38.10     23.71 o
   1   5  12      372.06      286.96     26.04 o
   2   5  12       27.61       43.31     22.59 o
   3   5  12      150.52       59.04     29.56 o
  -4   6  12       40.65       13.49     23.78 o
  -3   6  12      316.17      326.98     29.77 o
  -2   6  12      127.83      106.20     24.88 o
  -1   6  12      143.51      112.28     27.07 o
   0   6  12      119.67      154.70     35.81 o
   1   6  12       66.87       23.99     22.05 o
   2   6  12      211.46      160.09     25.61 o
   3   6  12       84.53       35.11     29.16 o
  -3   7  12      176.65      152.33     27.26 o
  -2   7  12       34.49       37.24     24.28 o
  -1   7  12      254.37      283.51     30.02 o
   0   7  12        0.81       -7.64     21.57 o
   1   7  12       85.54      137.95     24.71 o
   2   7  12        7.75       51.81     24.30 o
   3   7  12       15.17      -17.43     29.63 o
  -3   8  12        2.61      -13.00     24.54 o
  -2   8  12      314.23      278.56     41.16 o
  -1   8  12        2.59       -9.62     28.63 o
   0   8  12      366.12      426.23     34.08 o
   1   8  12       38.11       21.10     24.22 o
   2   8  12      113.56       89.55     26.24 o
  -2   9  12      135.09      134.61     34.49 o
  -1   9  12        1.84      -13.10     30.91 o
   0   9  12      164.96      313.38     43.46 o
   1   9  12       14.75       -8.15     24.46 o
  -1  10  12       14.43       31.19     33.57 o
   0  10  12      217.97      320.75     34.46 o
  -3   0  13        3.97      -35.93     44.88 o
  -1   0  13      270.73      280.46     49.59 o
   1   0  13      163.35      202.24     37.25 o
   3   0  13       99.01      105.23     65.29 o
  -4   1  13       21.65       15.42     24.56 o
  -3   1  13       51.14       69.40     27.04 o
  -2   1  13       40.17        7.35     28.58 o
  -1   1  13       14.23       -2.88     27.56 o
   0   1  13       20.72        3.05     21.92 o
   1   1  13       11.88       18.21     23.34 o
   2   1  13       58.88       95.34     25.69 o
   3   1  13        3.48      -20.03     45.07 o
  -3   2  13      144.81      120.13     29.71 o
  -2   2  13       76.50       94.29     30.82 o
  -1   2  13       35.12       49.72     36.33 o
   0   2  13      146.18      284.33     26.54 o
   1   2  13       62.79       75.28     24.50 o
   2   2  13       61.70       70.74     25.69 o
   3   2  13       47.01       33.11     46.45 o
  -3   3  13      111.78      137.30     35.61 o
  -2   3  13       11.12       15.77     23.03 o
  -1   3  13      137.25      118.88     30.78 o
   0   3  13       44.29       33.81     22.75 o
   1   3  13       55.11       68.42     24.16 o
   2   3  13       16.75      -26.11     26.11 o
   3   3  13       40.26       58.58     62.12 o
  -3   4  13       12.19       14.37     22.48 o
  -2   4  13      160.38      193.43     24.35 o
  -1   4  13       38.26       24.00     29.86 o
   0   4  13       91.06       67.67     23.73 o
   1   4  13       40.96       17.16     26.47 o
   2   4  13       93.46      140.58     29.44 o
  -3   5  13        0.46        2.52     25.20 o
  -2   5  13      105.51      131.29     33.32 o
  -1   5  13        6.60       16.56     47.53 o
   0   5  13      122.37      210.17     29.96 o
   1   5  13        1.37        2.99     25.84 o
   2   5  13        0.84        3.32     24.30 o
  -2   6  13      236.10      212.73     51.66 o
  -1   6  13       16.58       13.46     30.96 o
   0   6  13      347.71      503.77     36.17 o
   1   6  13       32.40       53.54     35.99 o
   2   6  13      134.95      146.95     27.23 o
  -2   7  13       23.05        6.78     32.76 o
  -1   7  13        0.45       -1.00     31.72 o
   0   7  13       73.29       96.04     29.49 o
   1   7  13        0.11      -31.30     31.89 o
  -2   0  14        0.79      -43.77     43.77 o
   0   0  14       57.50      155.34     49.00 o
  -2   1  14       67.99      140.73     40.09 o
  -1   1  14       11.98      -29.84     29.84 o
   0   1  14       31.47       26.65     27.66 o
   1   1  14       10.78      -12.02     25.56 o
  -2   2  14       10.75        6.06     32.45 o
  -1   2  14       16.83       14.13     32.42 o
   0   2  14       67.51      108.69     29.94 o
   1   2  14       45.75       50.21     26.54 o
  -2   3  14       57.68       -3.60     31.79 o
  -1   3  14        5.28      -17.63     31.52 o
   0   3  14      102.90      111.58     29.68 o
   1   3  14        6.34      -19.42     28.68 o
  -1   4  14       66.62       96.82     35.58 o
   0   4  14        6.16       -1.00     27.98 o
 
